# Supplementary material for: Predicting drug-metagenome interactions: Variation in the microbial β-glucuronidase level in the human gut metagenomes
Source: PLoS One. 2021 Jan 7;16(1):e0244876. doi: 10.1371/journal.pone.0244876 (PMC7790408; doi:10.1371/journal.pone.0244876)
Supplement: S1 Data — (XLSX) [file pone.0244876.s001.xlsx]

## Sheet: Sheet1
Supplementary Data S1. 100 medications that can be potentially affected by β-glucuronidases, along with their therapeutic categories, route of administrations, PubChem Compound ID (CID), and DrugBank ID.
Medication	Therapeutic Category	Route of Administration	PubChem CID	DrugBank ID
Abacavir	Antiviral agent	Oral	441300	DB01048
Acemetacin	Analgesic, antipyretic and anti-inflammatory agent	Oral	1981	DB13783
Acetaminophen	Analgesic, antipyretic and anti-inflammatory agent	Oral, Rectal, Intravenous	1983	DB00316
Ambrisentan	Antihypertensive agent	Oral	6918493	DB06403
Artenimol	Antimalarial agent	Oral	6918483	DB11638
Asenapine	Neuroleptic agent	Sublingual	11954293	DB06216
Atorvastatin	Anticholesteremic agent	Oral	60823	DB01076
Axitinib	Antineoplastic agent	Oral	6450551	DB06626
Bictegravir	Antiviral agent	Oral	90311989	DB11799
Buprenorphine	Analgesic, antipyretic and anti-inflammatory agent	Buccal, Sublingual, Transdermal	644073	DB00921
Canagliflozin	Anti-diabetic agent	Oral	24812758	DB08907
Candesartan	Antihypertensive agent	Oral	2541	DB13919
Candesartan cilexetil	Antihypertensive agent	Oral	2540	DB00796
Carbamazepine	Antiepileptic agent	Oral	2554	DB00564
Chenodeoxycholic acid	Bile acid	Oral	10133	DB06777
Clozapine	Neuroleptic agent	Oral	2818	DB00363
Codeine	Analgesic, antipyretic and anti-inflammatory agent	Oral, Intramuscular, Subcutaneous	5284371	DB00318
Cyproheptadine	Anti-asthmatic agent	Oral	2913	DB00434
Dabigatran etexilate	Anticoagulant	Oral	6445226	DB06695
Dapagliflozin	Anti-diabetic agent	Oral	9887712	DB06292
Deferiprone	Iron chelator	Oral	2972	DB08826
Delafloxacin	Antibacterial agent	Oral, Intravenous	487101	DB11943
Diclofenac	Analgesic, antipyretic and anti-inflammatory agent	Oral, Topical, Ophthalmic	3033	DB00586
Diflunisal	Analgesic, antipyretic and anti-inflammatory agent	Oral	3059	DB00861
Dolutegravir	Antiviral agent	Oral	54726191	DB08930
Eltrombopag	Hematopoietic growth factor	Oral	9846180	DB06210
Enasidenib	Antineoplastic agent	Oral	89683805	DB13874
Entacapone	Antiparkinsonism agent	Oral	5281081	DB00494
Epirubicin	Antineoplastic agent	Intravenous	41867	DB00445
Erlotinib	Antineoplastic agent	Oral	176870	DB00530
Ertugliflozin	Anti-diabetic agent	Oral	44814423	DB11827
Estradiol	Hormone	Oral, Vaginal, Transdermal	5757	DB00783
Estradiol acetate	Hormone	Vaginal	9818306	DB13952
Estradiol benzoate	Hormone	Intramuscular	222757	DB13953
Estradiol cypionate	Hormone	Intramuscular	9403	DB13954
Estradiol dienanthate	Hormone	Intramuscular	165688	DB13955
Estradiol valerate	Hormone	Intramuscular	13791	DB13956
Etodolac	Analgesic, antipyretic and anti-inflammatory agent	Oral	3308	DB00749
Etoposide	Antineoplastic agent	Oral, Intravenous	36462	DB00773
Ezetimibe	Anticholesteremic agent	Oral	150311	DB00973
Ezogabine	Antiepileptic agent	Oral	121892	DB04953
Flunitrazepam	CNS Depressant	Oral	3380	DB01544
Flurbiprofen	Analgesic, antipyretic and anti-inflammatory agent	Oral	3394	DB00712
Fluvastatin	Anticholesteremic agent	Oral	1548972	DB01095
Glecaprevir	Antiviral agent	Oral	66828839	DB13879
Haloperidol	Neuroleptic agent	Oral, Intramuscular	3559	DB00502
Hydromorphone	Analgesic, antipyretic and anti-inflammatory agent	Oral, Intramuscular, Intravenous, Subcutaneous	5284570	DB00327
Ibuprofen	Analgesic, antipyretic and anti-inflammatory agent	Oral, Intravenous	3672	DB01050
Imidafenacin	Anticholinergic and parasympatholytic agent	Oral	6433090	DB09262
Indacaterol	Anti-asthmatic agent	Oral, Inhalation	6918554	DB05039
Indomethacin	Analgesic, antipyretic and anti-inflammatory agent	Oral, Rectal, Ophthalmic	3715	DB00328
Irbesartan	Antihypertensive agent	Oral	3749	DB01029
Irinotecan	Antineoplastic agent	Intravenous	60838	DB00762
Isavuconazole	Antifungal agent	Oral	6918485	DB11633
Ketobemidone	Analgesic, antipyretic and anti-inflammatory agent	Oral, Intravenous	10101	DB06738
Lamotrigine	Antiepileptic agent	Oral	3878	DB00555
Letermovir	Antiviral agent	Oral, Intravenous	45138674	DB12070
Licofelone	Analgesic, antipyretic and anti-inflammatory agent	Oral	133021	DB04725
Lorazepam	CNS Depressant	Oral, Sublingual, Intramuscular, Intravenous	3958	DB00186
Losartan	Antihypertensive agent	Oral	3961	DB00678
Lovastatin	Anticholesteremic agent	Oral	53232	DB00227
Lumiracoxib	Analgesic, antipyretic and anti-inflammatory agent	Oral	151166	DB01283
Midazolam	CNS Depressant	Buccal, Intramuscular; Intravenous	4192	DB00683
Mitiglinide	Anti-diabetic agent	Oral	121891	DB01252
Morphine; Morphine Sulfate	Analgesic, antipyretic and anti-inflammatory agent	Oral; Rectal, Intramuscular, Intravenous, Subcutaneous, Epidural	5288826	DB00295
Muraglitazar	Anti-diabetic agent	Oral	206044	DB06510
Mycophenolate mofetil	Immunosuppressant	Oral, Intravenous	5281078	DB00688
Mycophenolic acid	Immunosuppressant	Oral	446541	DB01024
Naldemedine	Analgesic, antipyretic and anti-inflammatory agent	Oral	54732242	DB11691
Nalmefene	Opioid antidote	Oral	5284594	DB06230
Naltrexone	Opioid antidote	Oral, Subcutaneous	5360515	DB00704
Naproxen	Analgesic, antipyretic and anti-inflammatory agent	Oral	156391	DB00788
Nateglinide	Anti-diabetic agent	Oral	5311309	DB00731
Oxazepam	CNS Depressant	Oral	4616	DB00842
Paricalcitol	Anti-parathyroid agent	Oral, Intravenous	5281104	DB00910
Pibrentasvir	Antiviral agent	Oral	58031952	DB13878
Pitavastatin	Anticholesteremic agent	Oral	5282452	DB08860
Propofol	Anesthetic	Intravenous	4943	DB00818
Raltegravir	Antiviral agent	Oral	54671008	DB06817
Regorafenib	Antineoplastic agent	Oral	11167602	DB08896
Rifampicin	Antibacterial agent	Oral, Intravenous	5381226	DB01045
Rucaparib	Antineoplastic agent	Oral	9931954	DB12332
Seratrodast	Anti-asthmatic agent	Oral	2449	DB06739
Silodosin	Anti-benign prostatic hyperplasia	Oral	5312125	DB06207
Simvastatin	Anticholesteremic agent	Oral	54454	DB00641
Sorafenib	Antineoplastic agent	Oral	216239	DB00398
Sulfamethoxazole	Antibacterial agent	Oral	5329	DB01015
Suprofen	Analgesic, antipyretic and anti-inflammatory agent	Oral, Ophthalmic	5359	DB00870
Tamoxifen	Antineoplastic agent	Oral	2733526	DB00675
Tapentadol	Analgesic, antipyretic and anti-inflammatory agent	Oral	9838022	DB06204
Testosterone propionate	Hormone	Intramuscular	5995	DB01420
Topiroxostat	Anti-gout	Oral	5288320	DB01685
Trifluoperazine	Neuroleptic agent	Oral	5566	DB00831
Troglitazone	Anti-diabetic agent	Oral	5591	DB00197
Vadimezan	Antineoplastic agent	Oral	123964	DB06235
Valdecoxib	Analgesic, antipyretic and anti-inflammatory agent	Oral	119607	DB00580
Valproic Acid	Antiepileptic agent	Oral, Intravenous	3121	DB00313
Zaltoprofen	Analgesic, antipyretic and anti-inflammatory agent	Oral	5720	DB06737
Zidovudine	Antiviral agent	Oral, Intravenous	35370	DB00495
Zileuton	Anti-asthmatic agent	Oral	60490	DB00744
