# Supplementary material for: Predicting drug-metagenome interactions: Variation in the microbial β-glucuronidase level in the human gut metagenomes
Source: PLoS One. 2021 Jan 7;16(1):e0244876. doi: 10.1371/journal.pone.0244876 (PMC7790408; doi:10.1371/journal.pone.0244876)
Supplement: S2 Data — (TXT) [file pone.0244876.s002.txt]

Supplementary Data S2. Structural similarity matrix of different medications.
	Abacavir	Acemetacin	Acetaminophen	Ambrisentan	Artenimol	Asenapine	Atorvastatin	Axitinib	Bictegravir	Buprenorphine	Canagliflozin	Candesartan	Candesartan cilexetil	Carbamazepine	Chenodeoxycholic acid	Clozapine	Codeine	Cyproheptadine	Dabigatran etexilate	Dapagliflozin	Deferiprone	Delafloxacin	Diclofenac	Diflunisal	Dolutegravir	Eltrombopag	Enasidenib	Entacapone	Epirubicin	Erlotinib	Ertugliflozin	Estradiol	Estradiol acetate	Estradiol benzoate	Estradiol cypionate	Estradiol dienanthate	Estradiol valerate	Etodolac	Etoposide	Ezetimibe	Ezogabine	Flunitrazepam	Flurbiprofen	Fluvastatin	Glecaprevir	Haloperidol	Hydromorphone	Ibuprofen	Imidafenacin
Abacavir	1	0.25	0.333333333	0.256410256	0.242424242	0.256410256	0.24	0.256410256	0.292682927	0.25	0.238095238	0.255813953	0.2	0.258064516	0.195121951	0.375	0.303030303	0.264705882	0.175438596	0.256410256	0.291666667	0.307692308	0.25	0.21875	0.307692308	0.227272727	0.285714286	0.264705882	0.224489796	0.282051282	0.243902439	0.366666667	0.333333333	0.289473684	0.282051282	0.239130435	0.305555556	0.35483871	0.211538462	0.275	0.264705882	0.222222222	0.258064516	0.275	0.161764706	0.236842105	0.3125	0.333333333	0.323529412
Acemetacin	0.25	1	0.379310345	0.295454545	0.225	0.325581395	0.228070175	0.239130435	0.244897959	0.3125	0.333333333	0.377777778	0.345454545	0.342857143	0.212765957	0.268292683	0.342105263	0.275	0.25	0.425	0.258064516	0.340909091	0.297297297	0.342857143	0.255319149	0.24	0.192307692	0.214285714	0.307692308	0.288888889	0.404761905	0.4	0.405405405	0.390243902	0.318181818	0.3	0.341463415	0.388888889	0.314814815	0.340909091	0.457142857	0.3	0.46875	0.311111111	0.16	0.279069767	0.388888889	0.333333333	0.292682927
Acetaminophen	0.333333333	0.379310345	1	0.344827586	0.192307692	0.3	0.238095238	0.3	0.264705882	0.285714286	0.3125	0.257142857	0.191489362	0.526315789	0.147058824	0.307692308	0.434782609	0.32	0.212765957	0.344827586	0.5	0.322580645	0.428571429	0.45	0.28125	0.294117647	0.222222222	0.434782609	0.25	0.290322581	0.322580645	0.476190476	0.416666667	0.344827586	0.333333333	0.27027027	0.37037037	0.391304348	0.23255814	0.366666667	0.434782609	0.47826087	0.45	0.28125	0.112903226	0.321428571	0.454545455	0.529411765	0.346153846
Ambrisentan	0.256410256	0.295454545	0.344827586	1	0.230769231	0.365853659	0.189655172	0.302325581	0.224489796	0.319148936	0.282608696	0.244897959	0.196721311	0.210526316	0.191489362	0.243902439	0.388888889	0.25	0.213114754	0.302325581	0.225806452	0.260869565	0.382352941	0.314285714	0.234042553	0.22	0.244897959	0.282051282	0.240740741	0.266666667	0.318181818	0.371428571	0.342105263	0.302325581	0.295454545	0.254901961	0.317073171	0.4	0.346153846	0.318181818	0.315789474	0.416666667	0.314285714	0.288888889	0.162162162	0.285714286	0.4	0.34375	0.485714286
Artenimol	0.242424242	0.225	0.192307692	0.230769231	1	0.230769231	0.244897959	0.11627907	0.268292683	0.421052632	0.275	0.152173913	0.25	0.085714286	0.5	0.194444444	0.5	0.235294118	0.2	0.297297297	0.153846154	0.136363636	0.21875	0.151515152	0.282051282	0.127659574	0.152173913	0.3125	0.340909091	0.225	0.315789474	0.538461538	0.482758621	0.411764706	0.441176471	0.365853659	0.483870968	0.366666667	0.319148936	0.282051282	0.2	0.228571429	0.1875	0.25	0.2	0.352941176	0.464285714	0.206896552	0.222222222
Asenapine	0.256410256	0.325581395	0.3	0.365853659	0.230769231	1	0.254545455	0.333333333	0.276595745	0.291666667	0.282608696	0.29787234	0.237288136	0.243243243	0.191489362	0.243902439	0.388888889	0.25	0.233333333	0.302325581	0.266666667	0.260869565	0.46875	0.352941176	0.288888889	0.22	0.150943396	0.351351351	0.240740741	0.325581395	0.288888889	0.333333333	0.307692308	0.333333333	0.266666667	0.254901961	0.285714286	0.289473684	0.272727273	0.348837209	0.388888889	0.342105263	0.314285714	0.288888889	0.162162162	0.255813953	0.4	0.303030303	0.368421053
Atorvastatin	0.24	0.228070175	0.238095238	0.189655172	0.244897959	0.254545455	1	0.254545455	0.377358491	0.293103448	0.333333333	0.321428571	0.264705882	0.255319149	0.254545455	0.20754717	0.235294118	0.188679245	0.225352113	0.326923077	0.186046512	0.245614035	0.25	0.340909091	0.392156863	0.193548387	0.275862069	0.235294118	0.26984127	0.228070175	0.314814815	0.326086957	0.306122449	0.277777778	0.272727273	0.241935484	0.288461538	0.265306122	0.220588235	0.267857143	0.3125	0.230769231	0.311111111	0.448979592	0.125	0.196428571	0.265306122	0.217391304	0.203703704
Axitinib	0.256410256	0.239130435	0.3	0.302325581	0.11627907	0.333333333	0.254545455	1	0.2	0.192307692	0.282608696	0.244897959	0.196721311	0.243243243	0.12	0.275	0.25	0.25	0.233333333	0.365853659	0.225806452	0.288888889	0.424242424	0.393939394	0.208333333	0.196078431	0.150943396	0.25	0.218181818	0.325581395	0.348837209	0.263157895	0.243902439	0.272727273	0.212765957	0.185185185	0.227272727	0.289473684	0.272727273	0.260869565	0.315789474	0.378378378	0.314285714	0.288888889	0.146666667	0.285714286	0.256410256	0.303030303	0.333333333
Bictegravir	0.292682927	0.244897959	0.264705882	0.224489796	0.268292683	0.276595745	0.377358491	0.2	1	0.294117647	0.26	0.25	0.203125	0.219512195	0.224489796	0.279069767	0.35	0.227272727	0.21875	0.25	0.3125	0.24	0.214285714	0.25	0.9375	0.203703704	0.160714286	0.227272727	0.290909091	0.196078431	0.265306122	0.368421053	0.341463415	0.304347826	0.29787234	0.259259259	0.318181818	0.358974359	0.233333333	0.291666667	0.384615385	0.25	0.219512195	0.265306122	0.153846154	0.288888889	0.358974359	0.27027027	0.217391304
Buprenorphine	0.25	0.3125	0.285714286	0.319148936	0.421052632	0.291666667	0.293103448	0.192307692	0.294117647	1	0.326530612	0.196428571	0.179104478	0.209302326	0.476190476	0.266666667	0.6	0.272727273	0.230769231	0.347826087	0.294117647	0.20754717	0.292682927	0.238095238	0.28	0.218181818	0.13559322	0.4	0.327272727	0.3125	0.361702128	0.5	0.461538462	0.409090909	0.431818182	0.428571429	0.463414634	0.375	0.357142857	0.333333333	0.217391304	0.325581395	0.238095238	0.333333333	0.260273973	0.428571429	0.617647059	0.289473684	0.348837209
Canagliflozin	0.238095238	0.333333333	0.3125	0.282608696	0.275	0.282608696	0.333333333	0.282608696	0.26	0.326530612	1	0.391304348	0.357142857	0.256410256	0.229166667	0.227272727	0.358974359	0.23255814	0.184615385	0.685714286	0.242424242	0.270833333	0.351351351	0.361111111	0.270833333	0.254901961	0.163636364	0.292682927	0.296296296	0.333333333	0.648648649	0.416666667	0.421052632	0.43902439	0.333333333	0.31372549	0.357142857	0.405405405	0.327272727	0.29787234	0.261904762	0.35	0.361111111	0.270833333	0.141025641	0.266666667	0.368421053	0.314285714	0.279069767
Candesartan	0.255813953	0.377777778	0.257142857	0.244897959	0.152173913	0.29787234	0.321428571	0.244897959	0.25	0.196428571	0.391304348	1	0.733333333	0.275	0.089285714	0.244444444	0.222222222	0.25	0.215384615	0.29787234	0.228571429	0.3125	0.3	0.342105263	0.26	0.222222222	0.245283019	0.222222222	0.220338983	0.215686275	0.3125	0.23255814	0.217391304	0.29787234	0.192307692	0.169491525	0.204081633	0.285714286	0.229508197	0.3125	0.375	0.302325581	0.378378378	0.285714286	0.181818182	0.204081633	0.227272727	0.297297297	0.266666667
Candesartan cilexetil	0.2	0.345454545	0.191489362	0.196721311	0.25	0.237288136	0.264705882	0.196721311	0.203125	0.179104478	0.357142857	0.733333333	1	0.211538462	0.140625	0.214285714	0.196428571	0.196428571	0.181818182	0.280701754	0.170212766	0.25	0.230769231	0.26	0.209677419	0.181818182	0.2	0.175438596	0.217391304	0.174603175	0.293103448	0.181818182	0.172413793	0.237288136	0.174603175	0.157142857	0.183333333	0.245283019	0.225352113	0.25	0.288461538	0.236363636	0.285714286	0.229508197	0.157303371	0.183333333	0.2	0.224489796	0.210526316
Carbamazepine	0.258064516	0.342857143	0.526315789	0.210526316	0.085714286	0.243243243	0.255319149	0.243243243	0.219512195	0.209302326	0.256410256	0.275	0.211538462	1	0.095238095	0.576923077	0.290322581	0.666666667	0.185185185	0.210526316	0.333333333	0.411764706	0.321428571	0.5	0.230769231	0.243902439	0.214285714	0.25	0.325581395	0.27027027	0.2	0.266666667	0.28125	0.243243243	0.205128205	0.2	0.222222222	0.344827586	0.153846154	0.263157895	0.333333333	0.322580645	0.44	0.454545455	0.151515152	0.222222222	0.3	0.375	0.3125
Chenodeoxycholic acid	0.195121951	0.212765957	0.147058824	0.191489362	0.5	0.191489362	0.254545455	0.12	0.224489796	0.476190476	0.229166667	0.089285714	0.140625	0.095238095	1	0.159090909	0.388888889	0.19047619	0.15625	0.244444444	0.117647059	0.115384615	0.205128205	0.15	0.234042553	0.12962963	0.109090909	0.25	0.31372549	0.14	0.234042553	0.454545455	0.416666667	0.365853659	0.583333333	0.488372093	0.542857143	0.289473684	0.346153846	0.234042553	0.136363636	0.186046512	0.15	0.234042553	0.162162162	0.317073171	0.441176471	0.162162162	0.209302326
Clozapine	0.375	0.268292683	0.307692308	0.243902439	0.194444444	0.243902439	0.20754717	0.275	0.279069767	0.266666667	0.227272727	0.244444444	0.214285714	0.576923077	0.159090909	1	0.363636364	0.451612903	0.210526316	0.243902439	0.269230769	0.432432432	0.3125	0.366666667	0.261904762	0.244444444	0.302325581	0.323529412	0.265306122	0.3	0.23255814	0.34375	0.314285714	0.275	0.268292683	0.229166667	0.289473684	0.466666667	0.203703704	0.261904762	0.25	0.314285714	0.366666667	0.358974359	0.246153846	0.361111111	0.375	0.357142857	0.305555556
Codeine	0.303030303	0.342105263	0.434782609	0.388888889	0.5	0.388888889	0.235294118	0.25	0.35	0.6	0.358974359	0.222222222	0.196428571	0.290322581	0.388888889	0.363636364	1	0.375	0.259259259	0.388888889	0.454545455	0.268292683	0.366666667	0.333333333	0.368421053	0.30952381	0.170212766	0.466666667	0.326086957	0.416666667	0.368421053	0.615384615	0.607142857	0.515151515	0.457142857	0.414634146	0.5	0.535714286	0.391304348	0.368421053	0.294117647	0.40625	0.333333333	0.3	0.212121212	0.411764706	0.869565217	0.423076923	0.4375
Cyproheptadine	0.264705882	0.275	0.32	0.25	0.235294118	0.25	0.188679245	0.25	0.227272727	0.272727273	0.23255814	0.25	0.196428571	0.666666667	0.19047619	0.451612903	0.375	1	0.172413793	0.25	0.28	0.368421053	0.242424242	0.379310345	0.238095238	0.222222222	0.170212766	0.333333333	0.386363636	0.214285714	0.238095238	0.4	0.363636364	0.315789474	0.307692308	0.260869565	0.333333333	0.387096774	0.20754717	0.268292683	0.222222222	0.40625	0.379310345	0.368421053	0.142857143	0.333333333	0.387096774	0.321428571	0.277777778
Dabigatran etexilate	0.175438596	0.25	0.212765957	0.213114754	0.2	0.233333333	0.225352113	0.233333333	0.21875	0.230769231	0.184615385	0.215384615	0.181818182	0.185185185	0.15625	0.210526316	0.259259259	0.172413793	1	0.193548387	0.166666667	0.1875	0.226415094	0.185185185	0.225806452	0.161764706	0.128571429	0.172413793	0.180555556	0.229508197	0.206349206	0.245283019	0.232142857	0.233333333	0.25	0.223880597	0.263157895	0.240740741	0.23943662	0.245901639	0.259259259	0.210526316	0.163636364	0.1875	0.130434783	0.180327869	0.264150943	0.196078431	0.228070175
Dapagliflozin	0.256410256	0.425	0.344827586	0.302325581	0.297297297	0.302325581	0.326923077	0.365853659	0.25	0.347826087	0.685714286	0.29787234	0.280701754	0.210526316	0.244444444	0.243902439	0.388888889	0.25	0.193548387	1	0.266666667	0.288888889	0.424242424	0.393939394	0.260869565	0.270833333	0.173076923	0.315789474	0.31372549	0.425	0.933333333	0.454545455	0.457142857	0.513513514	0.357142857	0.333333333	0.384615385	0.441176471	0.428571429	0.318181818	0.315789474	0.416666667	0.483870968	0.318181818	0.146666667	0.317073171	0.4	0.34375	0.333333333
Deferiprone	0.291666667	0.258064516	0.5	0.225806452	0.153846154	0.266666667	0.186046512	0.225806452	0.3125	0.294117647	0.242424242	0.228571429	0.170212766	0.333333333	0.117647059	0.269230769	0.454545455	0.28	0.166666667	0.266666667	1	0.290322581	0.318181818	0.4	0.333333333	0.228571429	0.228571429	0.391304348	0.225	0.258064516	0.25	0.428571429	0.375	0.310344828	0.3	0.243243243	0.333333333	0.291666667	0.209302326	0.25	0.28	0.269230769	0.333333333	0.25	0.133333333	0.24137931	0.476190476	0.388888889	0.259259259
Delafloxacin	0.307692308	0.340909091	0.322580645	0.260869565	0.136363636	0.260869565	0.245614035	0.288888889	0.24	0.20754717	0.270833333	0.3125	0.25	0.411764706	0.115384615	0.432432432	0.268292683	0.368421053	0.1875	0.288888889	0.290322581	1	0.4	0.548387097	0.25	0.235294118	0.235294118	0.209302326	0.277777778	0.372093023	0.276595745	0.219512195	0.23255814	0.208333333	0.18	0.178571429	0.191489362	0.307692308	0.220338983	0.224489796	0.238095238	0.358974359	0.371428571	0.333333333	0.142857143	0.191489362	0.243902439	0.285714286	0.285714286
Diclofenac	0.25	0.297297297	0.428571429	0.382352941	0.21875	0.46875	0.25	0.424242424	0.214285714	0.292682927	0.351351351	0.3	0.230769231	0.321428571	0.205128205	0.3125	0.366666667	0.242424242	0.226415094	0.424242424	0.318181818	0.4	1	0.48	0.225	0.268292683	0.268292683	0.28125	0.260869565	0.371428571	0.4	0.444444444	0.4	0.342857143	0.333333333	0.279069767	0.363636364	0.333333333	0.326086957	0.324324324	0.413793103	0.448275862	0.423076923	0.361111111	0.115942029	0.285714286	0.428571429	0.416666667	0.433333333
Diflunisal	0.21875	0.342857143	0.45	0.314285714	0.151515152	0.352941176	0.340909091	0.393939394	0.25	0.238095238	0.361111111	0.342105263	0.26	0.5	0.15	0.366666667	0.333333333	0.379310345	0.185185185	0.393939394	0.4	0.548387097	0.48	1	0.263157895	0.307692308	0.214285714	0.428571429	0.325581395	0.342857143	0.371428571	0.357142857	0.322580645	0.277777778	0.27027027	0.227272727	0.294117647	0.344827586	0.304347826	0.263157895	0.290322581	0.518518519	0.636363636	0.371428571	0.151515152	0.257142857	0.344827586	0.375	0.35483871
Dolutegravir	0.307692308	0.255319149	0.28125	0.234042553	0.282051282	0.288888889	0.392156863	0.208333333	0.9375	0.28	0.270833333	0.26	0.209677419	0.230769231	0.234042553	0.261904762	0.368421053	0.238095238	0.225806452	0.260869565	0.333333333	0.25	0.225	0.263157895	1	0.211538462	0.166666667	0.238095238	0.277777778	0.204081633	0.276595745	0.351351351	0.325	0.318181818	0.282608696	0.245283019	0.302325581	0.378378378	0.24137931	0.304347826	0.405405405	0.261904762	0.230769231	0.25	0.142857143	0.272727273	0.378378378	0.285714286	0.227272727
Eltrombopag	0.227272727	0.24	0.294117647	0.22	0.127659574	0.22	0.193548387	0.196078431	0.203703704	0.218181818	0.254901961	0.222222222	0.181818182	0.243902439	0.12962963	0.244444444	0.30952381	0.222222222	0.161764706	0.270833333	0.228571429	0.235294118	0.268292683	0.307692308	0.211538462	1	0.2	0.279069767	0.220338983	0.215686275	0.26	0.292682927	0.272727273	0.244897959	0.24	0.232142857	0.255319149	0.285714286	0.19047619	0.235294118	0.222222222	0.272727273	0.307692308	0.211538462	0.12345679	0.255319149	0.285714286	0.297297297	0.266666667
Enasidenib	0.285714286	0.192307692	0.222222222	0.244897959	0.152173913	0.150943396	0.275862069	0.150943396	0.160714286	0.13559322	0.163636364	0.245283019	0.2	0.214285714	0.109090909	0.302325581	0.170212766	0.170212766	0.128571429	0.173076923	0.228571429	0.235294118	0.268292683	0.214285714	0.166666667	0.2	1	0.170212766	0.142857143	0.377777778	0.166666667	0.177777778	0.166666667	0.150943396	0.148148148	0.131147541	0.156862745	0.255813953	0.119402985	0.166666667	0.195652174	0.244444444	0.214285714	0.211538462	0.151898734	0.156862745	0.173913043	0.2	0.1875
Entacapone	0.264705882	0.214285714	0.434782609	0.282051282	0.3125	0.351351351	0.235294118	0.25	0.227272727	0.4	0.292682927	0.222222222	0.175438596	0.25	0.25	0.323529412	0.466666667	0.333333333	0.172413793	0.315789474	0.391304348	0.209302326	0.28125	0.428571429	0.238095238	0.279069767	0.170212766	1	0.270833333	0.243902439	0.3	0.555555556	0.5	0.428571429	0.416666667	0.348837209	0.454545455	0.303030303	0.28	0.368421053	0.294117647	0.363636364	0.290322581	0.3	0.15942029	0.411764706	0.482758621	0.423076923	0.277777778
Epirubicin	0.224489796	0.307692308	0.25	0.240740741	0.340909091	0.240740741	0.26984127	0.218181818	0.290909091	0.327272727	0.296296296	0.220338983	0.217391304	0.325581395	0.31372549	0.265306122	0.326086957	0.386363636	0.180555556	0.31372549	0.225	0.277777778	0.260869565	0.325581395	0.277777778	0.220338983	0.142857143	0.270833333	1	0.214285714	0.301886792	0.404761905	0.377777778	0.34	0.387755102	0.315789474	0.382978723	0.363636364	0.372881356	0.277777778	0.196078431	0.215686275	0.357142857	0.301886792	0.227848101	0.326530612	0.333333333	0.255813953	0.211538462
Erlotinib	0.282051282	0.288888889	0.290322581	0.266666667	0.225	0.325581395	0.228070175	0.325581395	0.196078431	0.3125	0.333333333	0.215686275	0.174603175	0.27027027	0.14	0.3	0.416666667	0.214285714	0.229508197	0.425	0.258064516	0.372093023	0.371428571	0.342857143	0.204081633	0.215686275	0.377777778	0.243902439	0.214285714	1	0.404761905	0.256410256	0.3	0.357142857	0.208333333	0.226415094	0.222222222	0.282051282	0.267857143	0.340909091	0.416666667	0.333333333	0.305555556	0.282608696	0.12987013	0.195652174	0.351351351	0.294117647	0.292682927
Ertugliflozin	0.243902439	0.404761905	0.322580645	0.318181818	0.315789474	0.288888889	0.314814815	0.348837209	0.265306122	0.361702128	0.648648649	0.3125	0.293103448	0.2	0.234042553	0.23255814	0.368421053	0.238095238	0.206349206	0.933333333	0.25	0.276595745	0.4	0.371428571	0.276595745	0.26	0.166666667	0.3	0.301886792	0.404761905	1	0.428571429	0.472222222	0.526315789	0.340909091	0.346938776	0.365853659	0.416666667	0.411764706	0.304347826	0.3	0.432432432	0.454545455	0.304347826	0.142857143	0.333333333	0.378378378	0.323529412	0.317073171
Estradiol	0.366666667	0.4	0.476190476	0.371428571	0.538461538	0.333333333	0.326086957	0.263157895	0.368421053	0.5	0.416666667	0.23255814	0.181818182	0.266666667	0.454545455	0.34375	0.615384615	0.4	0.245283019	0.454545455	0.428571429	0.219512195	0.444444444	0.357142857	0.351351351	0.292682927	0.177777778	0.555555556	0.404761905	0.256410256	0.428571429	1	0.869565217	0.714285714	0.689655172	0.555555556	0.769230769	0.576923077	0.409090909	0.515151515	0.3125	0.433333333	0.357142857	0.428571429	0.164179104	0.533333333	0.64	0.458333333	0.419354839
Estradiol acetate	0.333333333	0.405405405	0.416666667	0.342105263	0.482758621	0.307692308	0.306122449	0.243902439	0.341463415	0.461538462	0.421052632	0.217391304	0.172413793	0.28125	0.416666667	0.314285714	0.607142857	0.363636364	0.232142857	0.457142857	0.375	0.23255814	0.4	0.322580645	0.325	0.272727273	0.166666667	0.5	0.377777778	0.3	0.472222222	0.869565217	1	0.821428571	0.625	0.638888889	0.689655172	0.517241379	0.413043478	0.472222222	0.285714286	0.393939394	0.366666667	0.394736842	0.157142857	0.484848485	0.571428571	0.52	0.382352941
Estradiol benzoate	0.289473684	0.390243902	0.344827586	0.302325581	0.411764706	0.333333333	0.277777778	0.272727273	0.304347826	0.409090909	0.43902439	0.29787234	0.237288136	0.243243243	0.365853659	0.275	0.515151515	0.315789474	0.233333333	0.513513514	0.310344828	0.208333333	0.342857143	0.277777778	0.318181818	0.244897959	0.150943396	0.428571429	0.34	0.357142857	0.526315789	0.714285714	0.821428571	1	0.540540541	0.6	0.588235294	0.441176471	0.37254902	0.414634146	0.388888889	0.342105263	0.314285714	0.348837209	0.146666667	0.421052632	0.484848485	0.433333333	0.333333333
Estradiol cypionate	0.282051282	0.318181818	0.333333333	0.295454545	0.441176471	0.266666667	0.272727273	0.212765957	0.29787234	0.431818182	0.333333333	0.192307692	0.174603175	0.205128205	0.583333333	0.268292683	0.457142857	0.307692308	0.25	0.357142857	0.3	0.18	0.333333333	0.27027027	0.282608696	0.24	0.148148148	0.416666667	0.387755102	0.208333333	0.340909091	0.689655172	0.625	0.540540541	1	0.756756757	0.896551724	0.428571429	0.42	0.404761905	0.243902439	0.333333333	0.27027027	0.340909091	0.191780822	0.41025641	0.470588235	0.333333333	0.325
Estradiol dienanthate	0.239130435	0.3	0.27027027	0.254901961	0.365853659	0.254901961	0.241935484	0.185185185	0.259259259	0.428571429	0.31372549	0.169491525	0.157142857	0.2	0.488372093	0.229166667	0.414634146	0.260869565	0.223880597	0.333333333	0.243243243	0.178571429	0.279069767	0.227272727	0.245283019	0.232142857	0.131147541	0.348837209	0.315789474	0.226415094	0.346938776	0.555555556	0.638888889	0.6	0.756756757	1	0.722222222	0.357142857	0.392857143	0.346938776	0.208333333	0.282608696	0.255813953	0.294117647	0.175	0.347826087	0.390243902	0.342105263	0.276595745
Estradiol valerate	0.305555556	0.341463415	0.37037037	0.317073171	0.483870968	0.285714286	0.288461538	0.227272727	0.318181818	0.463414634	0.357142857	0.204081633	0.183333333	0.222222222	0.542857143	0.289473684	0.5	0.333333333	0.263157895	0.384615385	0.333333333	0.191489362	0.363636364	0.294117647	0.302325581	0.255319149	0.156862745	0.454545455	0.382978723	0.222222222	0.365853659	0.769230769	0.689655172	0.588235294	0.896551724	0.722222222	1	0.46875	0.416666667	0.435897436	0.263157895	0.361111111	0.294117647	0.365853659	0.2	0.444444444	0.516129032	0.366666667	0.351351351
Etodolac	0.35483871	0.388888889	0.391304348	0.4	0.366666667	0.289473684	0.265306122	0.289473684	0.358974359	0.375	0.405405405	0.285714286	0.245283019	0.344827586	0.289473684	0.466666667	0.535714286	0.387096774	0.240740741	0.441176471	0.291666667	0.307692308	0.333333333	0.344827586	0.378378378	0.285714286	0.255813953	0.303030303	0.363636364	0.282051282	0.416666667	0.576923077	0.517241379	0.441176471	0.428571429	0.357142857	0.46875	1	0.3125	0.307692308	0.303030303	0.333333333	0.392857143	0.378378378	0.196969697	0.382352941	0.5	0.44	0.323529412
Etoposide	0.211538462	0.314814815	0.23255814	0.346153846	0.319148936	0.272727273	0.220588235	0.272727273	0.233333333	0.357142857	0.327272727	0.229508197	0.225352113	0.153846154	0.346153846	0.203703704	0.391304348	0.20754717	0.23943662	0.428571429	0.209302326	0.220338983	0.326086957	0.304347826	0.24137931	0.19047619	0.119402985	0.28	0.372881356	0.267857143	0.411764706	0.409090909	0.413043478	0.37254902	0.42	0.392857143	0.416666667	0.3125	1	0.333333333	0.230769231	0.326530612	0.276595745	0.24137931	0.176470588	0.333333333	0.369565217	0.266666667	0.346938776
Ezetimibe	0.275	0.340909091	0.366666667	0.318181818	0.282051282	0.348837209	0.267857143	0.260869565	0.291666667	0.333333333	0.29787234	0.3125	0.25	0.263157895	0.234042553	0.261904762	0.368421053	0.268292683	0.245901639	0.318181818	0.25	0.224489796	0.324324324	0.263157895	0.304347826	0.235294118	0.166666667	0.368421053	0.277777778	0.340909091	0.304347826	0.515151515	0.472222222	0.414634146	0.404761905	0.346938776	0.435897436	0.307692308	0.333333333	1	0.405405405	0.325	0.263157895	0.25	0.142857143	0.365853659	0.416666667	0.323529412	0.35
Ezogabine	0.264705882	0.457142857	0.434782609	0.315789474	0.2	0.388888889	0.3125	0.315789474	0.384615385	0.217391304	0.261904762	0.375	0.288461538	0.333333333	0.136363636	0.25	0.294117647	0.222222222	0.259259259	0.315789474	0.28	0.238095238	0.413793103	0.290322581	0.405405405	0.222222222	0.195652174	0.294117647	0.196078431	0.416666667	0.3	0.3125	0.285714286	0.388888889	0.243902439	0.208333333	0.263157895	0.303030303	0.230769231	0.405405405	1	0.40625	0.333333333	0.238095238	0.126760563	0.297297297	0.303030303	0.37037037	0.352941176
Flunitrazepam	0.222222222	0.3	0.47826087	0.416666667	0.228571429	0.342105263	0.230769231	0.378378378	0.25	0.325581395	0.35	0.302325581	0.236363636	0.322580645	0.186046512	0.314285714	0.40625	0.40625	0.210526316	0.416666667	0.269230769	0.358974359	0.448275862	0.518518519	0.261904762	0.272727273	0.244444444	0.363636364	0.215686275	0.333333333	0.432432432	0.433333333	0.393939394	0.342105263	0.333333333	0.282608696	0.361111111	0.333333333	0.326530612	0.325	0.40625	1	0.413793103	0.325	0.14084507	0.361111111	0.419354839	0.357142857	0.46875
Flurbiprofen	0.258064516	0.46875	0.45	0.314285714	0.1875	0.314285714	0.311111111	0.314285714	0.219512195	0.238095238	0.361111111	0.378378378	0.285714286	0.44	0.15	0.366666667	0.333333333	0.379310345	0.163636364	0.483870968	0.333333333	0.371428571	0.423076923	0.636363636	0.230769231	0.307692308	0.214285714	0.290322581	0.357142857	0.305555556	0.454545455	0.357142857	0.366666667	0.314285714	0.27027027	0.255813953	0.294117647	0.392857143	0.276595745	0.263157895	0.333333333	0.413793103	1	0.371428571	0.151515152	0.294117647	0.344827586	0.65	0.35483871
Fluvastatin	0.275	0.311111111	0.28125	0.288888889	0.25	0.288888889	0.448979592	0.288888889	0.265306122	0.333333333	0.270833333	0.285714286	0.229508197	0.454545455	0.234042553	0.358974359	0.3	0.368421053	0.1875	0.318181818	0.25	0.333333333	0.361111111	0.371428571	0.25	0.211538462	0.211538462	0.3	0.301886792	0.282608696	0.304347826	0.428571429	0.394736842	0.348837209	0.340909091	0.294117647	0.365853659	0.378378378	0.24137931	0.25	0.238095238	0.325	0.371428571	1	0.189189189	0.272727273	0.342105263	0.285714286	0.317073171
Glecaprevir	0.161764706	0.16	0.112903226	0.162162162	0.2	0.162162162	0.125	0.146666667	0.153846154	0.260273973	0.141025641	0.181818182	0.157303371	0.151515152	0.162162162	0.246153846	0.212121212	0.142857143	0.130434783	0.146666667	0.133333333	0.142857143	0.115942029	0.151515152	0.142857143	0.12345679	0.151898734	0.15942029	0.227848101	0.12987013	0.142857143	0.164179104	0.157142857	0.146666667	0.191780822	0.175	0.2	0.196969697	0.176470588	0.142857143	0.126760563	0.14084507	0.151515152	0.189189189	1	0.183098592	0.215384615	0.123076923	0.138888889
Haloperidol	0.236842105	0.279069767	0.321428571	0.285714286	0.352941176	0.255813953	0.196428571	0.285714286	0.288888889	0.428571429	0.266666667	0.204081633	0.183333333	0.222222222	0.317073171	0.361111111	0.411764706	0.333333333	0.180327869	0.317073171	0.24137931	0.191489362	0.285714286	0.257142857	0.272727273	0.255319149	0.156862745	0.411764706	0.326530612	0.195652174	0.333333333	0.533333333	0.484848485	0.421052632	0.41025641	0.347826087	0.444444444	0.382352941	0.333333333	0.365853659	0.297297297	0.361111111	0.294117647	0.272727273	0.183098592	1	0.424242424	0.322580645	0.388888889
Hydromorphone	0.3125	0.388888889	0.454545455	0.4	0.464285714	0.4	0.265306122	0.256410256	0.358974359	0.617647059	0.368421053	0.227272727	0.2	0.3	0.441176471	0.375	0.869565217	0.387096774	0.264150943	0.4	0.476190476	0.243902439	0.428571429	0.344827586	0.378378378	0.285714286	0.173913043	0.482758621	0.333333333	0.351351351	0.378378378	0.64	0.571428571	0.484848485	0.470588235	0.390243902	0.516129032	0.5	0.369565217	0.416666667	0.303030303	0.419354839	0.344827586	0.342105263	0.215384615	0.424242424	1	0.44	0.451612903
Ibuprofen	0.333333333	0.333333333	0.529411765	0.34375	0.206896552	0.303030303	0.217391304	0.303030303	0.27027027	0.289473684	0.314285714	0.297297297	0.224489796	0.375	0.162162162	0.357142857	0.423076923	0.321428571	0.196078431	0.34375	0.388888889	0.285714286	0.416666667	0.375	0.285714286	0.297297297	0.2	0.423076923	0.255813953	0.294117647	0.323529412	0.458333333	0.52	0.433333333	0.333333333	0.342105263	0.366666667	0.44	0.266666667	0.323529412	0.37037037	0.357142857	0.65	0.285714286	0.123076923	0.322580645	0.44	1	0.392857143
Imidafenacin	0.323529412	0.292682927	0.346153846	0.485714286	0.222222222	0.368421053	0.203703704	0.333333333	0.217391304	0.348837209	0.279069767	0.266666667	0.210526316	0.3125	0.209302326	0.305555556	0.4375	0.277777778	0.228070175	0.333333333	0.259259259	0.285714286	0.433333333	0.35483871	0.227272727	0.266666667	0.1875	0.277777778	0.211538462	0.292682927	0.317073171	0.419354839	0.382352941	0.333333333	0.325	0.276595745	0.351351351	0.323529412	0.346938776	0.35	0.352941176	0.46875	0.35483871	0.317073171	0.138888889	0.388888889	0.451612903	0.392857143	1
Indacaterol	0.25	0.318181818	0.290322581	0.239130435	0.256410256	0.239130435	0.186440678	0.212765957	0.29787234	0.285714286	0.333333333	0.215686275	0.174603175	0.342857143	0.212765957	0.238095238	0.378378378	0.342105263	0.209677419	0.325581395	0.258064516	0.229166667	0.263157895	0.305555556	0.311111111	0.24	0.169811321	0.243902439	0.283018868	0.208333333	0.311111111	0.441176471	0.405405405	0.357142857	0.348837209	0.3	0.375	0.428571429	0.290909091	0.43902439	0.214285714	0.238095238	0.305555556	0.255319149	0.16	0.30952381	0.388888889	0.333333333	0.23255814
Indomethacin	0.277777778	0.862068966	0.44	0.325	0.153846154	0.358974359	0.245283019	0.261904762	0.239130435	0.255319149	0.365853659	0.414634146	0.346153846	0.387096774	0.152173913	0.297297297	0.342857143	0.305555556	0.267857143	0.432432432	0.296296296	0.375	0.333333333	0.387096774	0.25	0.234042553	0.208333333	0.236842105	0.306122449	0.317073171	0.41025641	0.323529412	0.333333333	0.432432432	0.255813953	0.244897959	0.275	0.4375	0.31372549	0.375	0.516129032	0.333333333	0.535714286	0.341463415	0.152777778	0.275	0.352941176	0.379310345	0.324324324
Irbesartan	0.177777778	0.244897959	0.264705882	0.224489796	0.333333333	0.25	0.237288136	0.25	0.333333333	0.294117647	0.3125	0.547619048	0.425925926	0.282051282	0.304347826	0.30952381	0.317073171	0.255813953	0.238095238	0.395348837	0.235294118	0.24	0.307692308	0.351351351	0.319148936	0.226415094	0.160714286	0.255813953	0.339622642	0.22	0.409090909	0.368421053	0.341463415	0.304347826	0.29787234	0.259259259	0.318181818	0.292682927	0.233333333	0.319148936	0.255813953	0.279069767	0.388888889	0.291666667	0.168831169	0.318181818	0.325	0.342857143	0.244444444
Irinotecan	0.254901961	0.358490566	0.2	0.203389831	0.188679245	0.245614035	0.253731343	0.203389831	0.19047619	0.262295082	0.345454545	0.288135593	0.257142857	0.270833333	0.183333333	0.294117647	0.25	0.274509804	0.219178082	0.314814815	0.204545455	0.25862069	0.291666667	0.270833333	0.196721311	0.206349206	0.1875	0.181818182	0.301587302	0.263157895	0.303571429	0.211538462	0.245283019	0.245614035	0.180327869	0.274193548	0.189655172	0.28	0.25	0.196721311	0.226415094	0.269230769	0.355555556	0.280701754	0.134831461	0.232142857	0.254901961	0.318181818	0.218181818
Isavuconazole	0.238095238	0.224489796	0.272727273	0.311111111	0.214285714	0.340909091	0.263157895	0.255319149	0.188679245	0.25	0.377777778	0.254901961	0.206349206	0.256410256	0.156862745	0.285714286	0.325	0.23255814	0.262295082	0.311111111	0.205882353	0.22	0.219512195	0.361111111	0.196078431	0.230769231	0.230769231	0.261904762	0.272727273	0.25	0.29787234	0.307692308	0.285714286	0.255319149	0.25	0.218181818	0.266666667	0.3	0.216666667	0.22	0.204545455	0.317073171	0.4	0.22	0.155844156	0.266666667	0.333333333	0.277777778	0.375
Ketobemidone	0.344827586	0.342857143	0.526315789	0.393939394	0.407407407	0.352941176	0.229166667	0.277777778	0.315789474	0.485714286	0.324324324	0.214285714	0.188679245	0.333333333	0.314285714	0.413793103	0.739130435	0.428571429	0.230769231	0.352941176	0.4	0.230769231	0.37037037	0.333333333	0.333333333	0.342105263	0.159090909	0.481481481	0.325581395	0.27027027	0.371428571	0.583333333	0.518518519	0.4375	0.424242424	0.35	0.466666667	0.444444444	0.333333333	0.371428571	0.333333333	0.413793103	0.44	0.263157895	0.169230769	0.466666667	0.772727273	0.5	0.555555556
Lamotrigine	0.321428571	0.285714286	0.421052632	0.294117647	0.125	0.294117647	0.266666667	0.257142857	0.230769231	0.25	0.27027027	0.289473684	0.22	0.416666667	0.1	0.344827586	0.357142857	0.357142857	0.169811321	0.333333333	0.368421053	0.277777778	0.346153846	0.416666667	0.243243243	0.225	0.289473684	0.310344828	0.222222222	0.323529412	0.314285714	0.333333333	0.3	0.257142857	0.25	0.209302326	0.272727273	0.321428571	0.208333333	0.243243243	0.266666667	0.392857143	0.416666667	0.314285714	0.138461538	0.272727273	0.37037037	0.409090909	0.333333333
Letermovir	0.192307692	0.272727273	0.238095238	0.301886792	0.196078431	0.326923077	0.205882353	0.210526316	0.25862069	0.293103448	0.24137931	0.254237288	0.211267606	0.204081633	0.15	0.254901961	0.340425532	0.235294118	0.225352113	0.254545455	0.186046512	0.183333333	0.304347826	0.18	0.267857143	0.193548387	0.233333333	0.3125	0.194029851	0.296296296	0.245614035	0.270833333	0.254901961	0.277777778	0.228070175	0.203125	0.240740741	0.24	0.276923077	0.314814815	0.3125	0.254901961	0.204081633	0.163934426	0.151162791	0.264150943	0.347826087	0.217391304	0.274509804
Licofelone	0.263157895	0.333333333	0.310344828	0.222222222	0.236842105	0.341463415	0.416666667	0.30952381	0.229166667	0.244897959	0.318181818	0.276595745	0.220338983	0.323529412	0.25	0.282051282	0.324324324	0.256410256	0.216666667	0.30952381	0.275862069	0.295454545	0.393939394	0.5	0.239130435	0.224489796	0.276595745	0.324324324	0.269230769	0.217391304	0.295454545	0.382352941	0.351351351	0.341463415	0.302325581	0.26	0.325	0.371428571	0.277777778	0.325581395	0.4	0.315789474	0.5	0.461538462	0.148648649	0.292682927	0.333333333	0.4	0.243902439
Lorazepam	0.235294118	0.315789474	0.523809524	0.484848485	0.242424242	0.4	0.24	0.361111111	0.261904762	0.30952381	0.333333333	0.317073171	0.245283019	0.344827586	0.195121951	0.294117647	0.387096774	0.387096774	0.218181818	0.441176471	0.291666667	0.342105263	0.538461538	0.444444444	0.275	0.255813953	0.285714286	0.303030303	0.25	0.315789474	0.416666667	0.464285714	0.419354839	0.361111111	0.351351351	0.295454545	0.382352941	0.35483871	0.369565217	0.307692308	0.387096774	0.76	0.444444444	0.342105263	0.128571429	0.382352941	0.4	0.333333333	0.5
Losartan	0.186046512	0.340909091	0.28125	0.260869565	0.19047619	0.260869565	0.245614035	0.260869565	0.265306122	0.254901961	0.487804878	0.75	0.5625	0.297297297	0.16	0.261904762	0.3	0.268292683	0.206349206	0.348837209	0.25	0.25	0.324324324	0.371428571	0.25	0.235294118	0.285714286	0.238095238	0.232142857	0.229166667	0.333333333	0.351351351	0.325	0.288888889	0.282608696	0.245283019	0.302325581	0.275	0.263157895	0.25	0.268292683	0.292682927	0.411764706	0.304347826	0.128205128	0.217391304	0.342105263	0.323529412	0.285714286
Lovastatin	0.19047619	0.183673469	0.176470588	0.1875	0.484848485	0.1875	0.25	0.117647059	0.22	0.431818182	0.2	0.127272727	0.193548387	0.093023256	0.540540541	0.155555556	0.416666667	0.186046512	0.19047619	0.212765957	0.114285714	0.113207547	0.170731707	0.146341463	0.229166667	0.148148148	0.107142857	0.275	0.307692308	0.16	0.229166667	0.4	0.368421053	0.325581395	0.487179487	0.413043478	0.527777778	0.282051282	0.290909091	0.229166667	0.186046512	0.181818182	0.175	0.282608696	0.191780822	0.30952381	0.388888889	0.189189189	0.177777778
Lumiracoxib	0.28125	0.289473684	0.476190476	0.371428571	0.212121212	0.454545455	0.270833333	0.411764706	0.238095238	0.285714286	0.342105263	0.292682927	0.226415094	0.310344828	0.2	0.303030303	0.35483871	0.235294118	0.245283019	0.411764706	0.304347826	0.388888889	0.95	0.52	0.25	0.292682927	0.261904762	0.272727273	0.255319149	0.4	0.388888889	0.428571429	0.387096774	0.371428571	0.324324324	0.272727273	0.352941176	0.322580645	0.319148936	0.351351351	0.448275862	0.482758621	0.461538462	0.351351351	0.114285714	0.277777778	0.413793103	0.4	0.419354839
Midazolam	0.257142857	0.3	0.416666667	0.416666667	0.162162162	0.378378378	0.28	0.342105263	0.375	0.239130435	0.317073171	0.302325581	0.236363636	0.322580645	0.133333333	0.314285714	0.323529412	0.285714286	0.210526316	0.378378378	0.269230769	0.325	0.448275862	0.464285714	0.394736842	0.244444444	0.217391304	0.285714286	0.215686275	0.3	0.358974359	0.34375	0.314285714	0.307692308	0.268292683	0.229166667	0.289473684	0.333333333	0.326530612	0.292682927	0.363636364	0.703703704	0.413793103	0.325	0.191176471	0.289473684	0.333333333	0.310344828	0.46875
Mitiglinide	0.294117647	0.268292683	0.36	0.378378378	0.482758621	0.307692308	0.20754717	0.342105263	0.25	0.425	0.317073171	0.217391304	0.172413793	0.242424242	0.416666667	0.393939394	0.451612903	0.25	0.210526316	0.342105263	0.269230769	0.23255814	0.3125	0.28125	0.261904762	0.272727273	0.142857143	0.363636364	0.409090909	0.238095238	0.358974359	0.592592593	0.533333333	0.457142857	0.485714286	0.404761905	0.484848485	0.375	0.444444444	0.394736842	0.285714286	0.4375	0.322580645	0.292682927	0.208955224	0.53125	0.466666667	0.357142857	0.342857143
Morphine	0.3125	0.315789474	0.454545455	0.4	0.518518519	0.4	0.24	0.256410256	0.358974359	0.617647059	0.368421053	0.227272727	0.2	0.3	0.4	0.375	0.954545455	0.387096774	0.264150943	0.4	0.476190476	0.275	0.379310345	0.344827586	0.378378378	0.317073171	0.173913043	0.482758621	0.333333333	0.388888889	0.378378378	0.64	0.571428571	0.484848485	0.470588235	0.390243902	0.516129032	0.5	0.369565217	0.378378378	0.303030303	0.419354839	0.344827586	0.307692308	0.215384615	0.424242424	0.909090909	0.44	0.451612903
Muraglitazar	0.156862745	0.288461538	0.256410256	0.2	0.183673469	0.2	0.295081967	0.178571429	0.25	0.285714286	0.232142857	0.203389831	0.169014085	0.217391304	0.137931034	0.244897959	0.304347826	0.2	0.217391304	0.245283019	0.2	0.192982456	0.212765957	0.302325581	0.259259259	0.183333333	0.163934426	0.25	0.203125	0.240740741	0.236363636	0.260869565	0.29787234	0.32	0.218181818	0.298245614	0.230769231	0.255319149	0.230769231	0.236363636	0.224489796	0.244897959	0.302325581	0.192982456	0.129411765	0.20754717	0.311111111	0.23255814	0.192307692
Mycophenolate mofetil	0.238095238	0.224489796	0.272727273	0.204081633	0.307692308	0.282608696	0.220338983	0.229166667	0.285714286	0.326530612	0.347826087	0.254901961	0.206349206	0.195121951	0.229166667	0.173913043	0.358974359	0.177777778	0.166666667	0.340909091	0.28125	0.22	0.282051282	0.289473684	0.270833333	0.254901961	0.142857143	0.292682927	0.272727273	0.224489796	0.326086957	0.378378378	0.35	0.311111111	0.428571429	0.367346939	0.461538462	0.368421053	0.280701754	0.270833333	0.204545455	0.285714286	0.256410256	0.270833333	0.202702703	0.266666667	0.368421053	0.314285714	0.222222222
Mycophenolic acid	0.294117647	0.268292683	0.36	0.243902439	0.264705882	0.342105263	0.254901961	0.275	0.341463415	0.357142857	0.421052632	0.302325581	0.236363636	0.242424242	0.243902439	0.210526316	0.451612903	0.216216216	0.189655172	0.416666667	0.375	0.261904762	0.35483871	0.366666667	0.325	0.302325581	0.166666667	0.363636364	0.291666667	0.268292683	0.394736842	0.482758621	0.4375	0.378378378	0.368421053	0.311111111	0.4	0.466666667	0.274509804	0.325	0.25	0.352941176	0.322580645	0.292682927	0.173913043	0.324324324	0.466666667	0.407407407	0.27027027
Naldemedine	0.188679245	0.267857143	0.23255814	0.25	0.319148936	0.25	0.23880597	0.166666667	0.233333333	0.551020408	0.280701754	0.171875	0.144736842	0.176470588	0.296296296	0.226415094	0.454545455	0.230769231	0.189189189	0.296296296	0.238095238	0.180327869	0.244897959	0.2	0.24137931	0.209677419	0.171875	0.306122449	0.265625	0.245614035	0.285714286	0.347826087	0.354166667	0.320754717	0.339622642	0.3	0.36	0.285714286	0.253731343	0.309090909	0.185185185	0.274509804	0.224489796	0.263157895	0.234567901	0.307692308	0.465116279	0.239130435	0.294117647
Nalmefene	0.277777778	0.317073171	0.384615385	0.358974359	0.451612903	0.358974359	0.269230769	0.23255814	0.325581395	0.685714286	0.333333333	0.208333333	0.186440678	0.264705882	0.394736842	0.333333333	0.740740741	0.342857143	0.245614035	0.358974359	0.4	0.222222222	0.333333333	0.303030303	0.341463415	0.260869565	0.16	0.46875	0.333333333	0.317073171	0.341463415	0.551724138	0.548387097	0.472222222	0.421052632	0.418604651	0.457142857	0.393939394	0.34	0.375	0.27027027	0.411764706	0.34375	0.341463415	0.23880597	0.457142857	0.84	0.379310345	0.441176471
Naltrexone	0.277777778	0.35	0.384615385	0.358974359	0.5	0.358974359	0.269230769	0.23255814	0.325581395	0.735294118	0.365853659	0.208333333	0.186440678	0.264705882	0.432432432	0.333333333	0.740740741	0.342857143	0.245614035	0.394736842	0.4	0.222222222	0.375	0.303030303	0.341463415	0.260869565	0.16	0.46875	0.333333333	0.317073171	0.375	0.551724138	0.548387097	0.472222222	0.421052632	0.418604651	0.457142857	0.4375	0.34	0.375	0.27027027	0.411764706	0.34375	0.341463415	0.23880597	0.457142857	0.84	0.379310345	0.441176471
Naproxen	0.266666667	0.4375	0.473684211	0.323529412	0.193548387	0.285714286	0.260869565	0.285714286	0.256410256	0.275	0.297297297	0.315789474	0.24	0.52173913	0.153846154	0.333333333	0.444444444	0.444444444	0.188679245	0.323529412	0.421052632	0.342857143	0.384615385	0.458333333	0.27027027	0.282051282	0.219512195	0.3	0.365853659	0.314285714	0.305555556	0.37037037	0.379310345	0.323529412	0.277777778	0.261904762	0.303030303	0.652173913	0.282608696	0.27027027	0.344827586	0.333333333	0.666666667	0.342857143	0.171875	0.303030303	0.407407407	0.6	0.366666667
Nateglinide	0.257142857	0.268292683	0.36	0.342105263	0.482758621	0.275	0.230769231	0.214285714	0.30952381	0.461538462	0.317073171	0.217391304	0.172413793	0.28125	0.416666667	0.243243243	0.551724138	0.25	0.232142857	0.342105263	0.269230769	0.23255814	0.272727273	0.28125	0.292682927	0.244444444	0.166666667	0.323529412	0.319148936	0.238095238	0.358974359	0.535714286	0.483870968	0.416666667	0.405405405	0.340909091	0.441176471	0.333333333	0.3	0.394736842	0.25	0.277777778	0.322580645	0.292682927	0.246153846	0.361111111	0.571428571	0.357142857	0.27027027
Oxazepam	0.242424242	0.324324324	0.55	0.5	0.25	0.411764706	0.244897959	0.371428571	0.268292683	0.317073171	0.342105263	0.325	0.25	0.357142857	0.2	0.303030303	0.4	0.4	0.222222222	0.454545455	0.304347826	0.315789474	0.5	0.461538462	0.25	0.261904762	0.292682927	0.3125	0.255319149	0.324324324	0.428571429	0.481481481	0.433333333	0.371428571	0.361111111	0.302325581	0.393939394	0.366666667	0.377777778	0.315789474	0.4	0.791666667	0.461538462	0.351351351	0.130434783	0.393939394	0.413793103	0.346153846	0.517241379
Paricalcitol	0.186046512	0.156862745	0.138888889	0.16	0.428571429	0.16	0.203389831	0.094339623	0.192307692	0.361702128	0.173076923	0.086206897	0.119402985	0.066666667	0.45	0.152173913	0.333333333	0.181818182	0.117647059	0.183673469	0.111111111	0.111111111	0.166666667	0.11627907	0.2	0.125	0.125	0.238095238	0.254545455	0.134615385	0.2	0.351351351	0.325	0.288888889	0.404761905	0.346938776	0.4	0.243902439	0.24137931	0.2	0.106382979	0.177777778	0.142857143	0.224489796	0.142857143	0.272727273	0.342105263	0.153846154	0.2
Pibrentasvir	0.147727273	0.172043011	0.12345679	0.14893617	0.123595506	0.173913043	0.18627451	0.136842105	0.244444444	0.151515152	0.132653061	0.141414141	0.126126126	0.101123596	0.102040816	0.131868132	0.146067416	0.133333333	0.223300971	0.136842105	0.084337349	0.145833333	0.137931034	0.101123596	0.25	0.107843137	0.118811881	0.146067416	0.133333333	0.159574468	0.134020619	0.162790698	0.157303371	0.14893617	0.147368421	0.137254902	0.152173913	0.16091954	0.150943396	0.182795699	0.228915663	0.157303371	0.113636364	0.157894737	0.15	0.164835165	0.147727273	0.117647059	0.155555556
Pitavastatin	0.238095238	0.363636364	0.272727273	0.282608696	0.243902439	0.282608696	0.5	0.282608696	0.235294118	0.354166667	0.265306122	0.306122449	0.245901639	0.361111111	0.229166667	0.35	0.325	0.358974359	0.184615385	0.311111111	0.242424242	0.355555556	0.351351351	0.4	0.22	0.20754717	0.185185185	0.292682927	0.346153846	0.304347826	0.29787234	0.457142857	0.421052632	0.372093023	0.363636364	0.31372549	0.390243902	0.368421053	0.25862069	0.270833333	0.23255814	0.317073171	0.361111111	0.848484848	0.219178082	0.266666667	0.333333333	0.277777778	0.30952381
Propofol	0.307692308	0.3125	0.5	0.28125	0.222222222	0.322580645	0.227272727	0.28125	0.25	0.305555556	0.333333333	0.243243243	0.183673469	0.347826087	0.171428571	0.333333333	0.52173913	0.296296296	0.156862745	0.366666667	0.533333333	0.303030303	0.391304348	0.476190476	0.264705882	0.314285714	0.210526316	0.346153846	0.268292683	0.3125	0.34375	0.434782609	0.384615385	0.322580645	0.3125	0.256410256	0.344827586	0.416666667	0.25	0.264705882	0.296296296	0.333333333	0.476190476	0.303030303	0.126984127	0.3	0.47826087	0.647058824	0.321428571
Raltegravir	0.204545455	0.22	0.264705882	0.2	0.155555556	0.25	0.237288136	0.176470588	0.361702128	0.222222222	0.235294118	0.181818182	0.166666667	0.162790698	0.153846154	0.222222222	0.255813953	0.173913043	0.278688525	0.25	0.272727273	0.215686275	0.186046512	0.25	0.377777778	0.203703704	0.160714286	0.227272727	0.203389831	0.196078431	0.24	0.3	0.279069767	0.25	0.244897959	0.214285714	0.260869565	0.292682927	0.193548387	0.265306122	0.35	0.222222222	0.219512195	0.192307692	0.111111111	0.260869565	0.292682927	0.236842105	0.191489362
Regorafenib	0.173913043	0.24	0.333333333	0.244897959	0.104166667	0.355555556	0.213114754	0.270833333	0.203703704	0.218181818	0.230769231	0.222222222	0.181818182	0.243902439	0.089285714	0.191489362	0.30952381	0.195652174	0.196969697	0.29787234	0.228571429	0.211538462	0.368421053	0.342105263	0.211538462	0.2	0.245283019	0.195652174	0.161290323	0.265306122	0.285714286	0.204545455	0.244444444	0.29787234	0.169811321	0.189655172	0.18	0.2	0.209677419	0.26	0.30952381	0.272727273	0.275	0.235294118	0.096385542	0.18	0.285714286	0.230769231	0.266666667
Rifampicin	0.176470588	0.205479452	0.186440678	0.16	0.274193548	0.144736842	0.149425287	0.16	0.181818182	0.328571429	0.184210526	0.164556962	0.155555556	0.203125	0.298507463	0.188405797	0.246153846	0.191176471	0.129032258	0.191780822	0.15	0.186666667	0.164179104	0.203125	0.186666667	0.164556962	0.15	0.208955224	0.225	0.189189189	0.186666667	0.274193548	0.261538462	0.242857143	0.294117647	0.266666667	0.307692308	0.230769231	0.21686747	0.186666667	0.173913043	0.171428571	0.203125	0.171052632	0.13592233	0.180555556	0.25	0.193548387	0.136986301
Rucaparib	0.25	0.394736842	0.346153846	0.3	0.222222222	0.368421053	0.3	0.3	0.302325581	0.288888889	0.341463415	0.425	0.326923077	0.555555556	0.181818182	0.46875	0.352941176	0.4375	0.272727273	0.405405405	0.307692308	0.317073171	0.387096774	0.448275862	0.285714286	0.295454545	0.212765957	0.277777778	0.3125	0.358974359	0.384615385	0.419354839	0.382352941	0.333333333	0.325	0.276595745	0.351351351	0.40625	0.269230769	0.285714286	0.277777778	0.424242424	0.448275862	0.384615385	0.171428571	0.388888889	0.451612903	0.392857143	0.333333333
Seratrodast	0.27027027	0.279069767	0.321428571	0.317073171	0.4375	0.317073171	0.264150943	0.255813953	0.260869565	0.5	0.295454545	0.18	0.183333333	0.222222222	0.459459459	0.256410256	0.5	0.297297297	0.2	0.317073171	0.24137931	0.217391304	0.323529412	0.257142857	0.272727273	0.255319149	0.134615385	0.333333333	0.382978723	0.222222222	0.333333333	0.533333333	0.484848485	0.421052632	0.41025641	0.347826087	0.444444444	0.46875	0.36	0.365853659	0.263157895	0.324324324	0.294117647	0.333333333	0.166666667	0.368421053	0.516129032	0.322580645	0.351351351
Silodosin	0.244444444	0.230769231	0.277777778	0.211538462	0.222222222	0.285714286	0.1875	0.235294118	0.264150943	0.301886792	0.294117647	0.214285714	0.176470588	0.204545455	0.188679245	0.234042553	0.357142857	0.212765957	0.208955224	0.3125	0.216216216	0.203703704	0.255813953	0.261904762	0.274509804	0.236363636	0.152542373	0.266666667	0.233333333	0.28	0.3	0.30952381	0.288888889	0.26	0.306122449	0.267857143	0.326086957	0.302325581	0.184615385	0.25	0.266666667	0.260869565	0.261904762	0.203703704	0.1625	0.29787234	0.333333333	0.315789474	0.255319149
Simvastatin	0.186046512	0.18	0.171428571	0.183673469	0.470588235	0.183673469	0.245614035	0.115384615	0.215686275	0.422222222	0.196078431	0.125	0.19047619	0.090909091	0.526315789	0.152173913	0.405405405	0.181818182	0.1875	0.208333333	0.111111111	0.111111111	0.166666667	0.142857143	0.224489796	0.145454545	0.105263158	0.268292683	0.301886792	0.156862745	0.224489796	0.388888889	0.358974359	0.318181818	0.475	0.404255319	0.513513514	0.275	0.285714286	0.224489796	0.181818182	0.177777778	0.170731707	0.276595745	0.189189189	0.302325581	0.378378378	0.184210526	0.173913043
Sorafenib	0.177777778	0.244897959	0.34375	0.25	0.106382979	0.363636364	0.216666667	0.276595745	0.20754717	0.222222222	0.235294118	0.226415094	0.184615385	0.25	0.090909091	0.195652174	0.317073171	0.2	0.2	0.304347826	0.235294118	0.215686275	0.378378378	0.315789474	0.215686275	0.203703704	0.25	0.2	0.163934426	0.270833333	0.291666667	0.209302326	0.25	0.304347826	0.173076923	0.192982456	0.183673469	0.204545455	0.213114754	0.265306122	0.317073171	0.279069767	0.282051282	0.24	0.097560976	0.183673469	0.292682927	0.236842105	0.272727273
Sulfamethoxazole	0.225806452	0.393939394	0.4	0.216216216	0.088235294	0.216216216	0.234042553	0.323529412	0.289473684	0.186046512	0.2	0.282051282	0.215686275	0.25	0.097560976	0.290322581	0.258064516	0.21875	0.285714286	0.216216216	0.285714286	0.236842105	0.333333333	0.346153846	0.305555556	0.219512195	0.162790698	0.3	0.166666667	0.352941176	0.205128205	0.233333333	0.212121212	0.25	0.179487179	0.152173913	0.194444444	0.225806452	0.156862745	0.342857143	0.444444444	0.333333333	0.25	0.175	0.102941176	0.228571429	0.266666667	0.28	0.242424242
Suprofen	0.258064516	0.424242424	0.45	0.352941176	0.1875	0.314285714	0.255319149	0.393939394	0.25	0.238095238	0.441176471	0.342105263	0.26	0.333333333	0.15	0.242424242	0.379310345	0.290322581	0.230769231	0.4375	0.333333333	0.297297297	0.423076923	0.5	0.263157895	0.275	0.214285714	0.290322581	0.239130435	0.305555556	0.411764706	0.357142857	0.413793103	0.4375	0.27027027	0.285714286	0.294117647	0.344827586	0.276595745	0.297297297	0.379310345	0.464285714	0.8	0.333333333	0.117647059	0.333333333	0.344827586	0.736842105	0.4
Tamoxifen	0.256410256	0.266666667	0.344827586	0.435897436	0.2	0.4	0.277777778	0.302325581	0.2	0.24	0.311111111	0.270833333	0.25862069	0.210526316	0.142857143	0.275	0.351351351	0.282051282	0.254237288	0.4	0.266666667	0.260869565	0.382352941	0.352941176	0.208333333	0.22	0.150943396	0.315789474	0.196428571	0.357142857	0.414634146	0.371428571	0.416666667	0.365853659	0.295454545	0.361702128	0.317073171	0.256410256	0.37254902	0.380952381	0.388888889	0.457142857	0.393939394	0.318181818	0.162162162	0.285714286	0.324324324	0.387096774	0.444444444
Tapentadol	0.321428571	0.363636364	0.5	0.375	0.44	0.419354839	0.239130435	0.257142857	0.333333333	0.470588235	0.305555556	0.225	0.173076923	0.307692308	0.333333333	0.392857143	0.727272727	0.407407407	0.215686275	0.333333333	0.444444444	0.243243243	0.346153846	0.36	0.352941176	0.324324324	0.166666667	0.583333333	0.30952381	0.285714286	0.314285714	0.636363636	0.56	0.466666667	0.451612903	0.368421053	0.5	0.423076923	0.318181818	0.352941176	0.310344828	0.444444444	0.416666667	0.277777778	0.138461538	0.448275862	0.761904762	0.476190476	0.481481481
Testosterone propionate	0.210526316	0.2	0.2	0.23255814	0.5	0.204545455	0.245283019	0.127659574	0.239130435	0.43902439	0.217391304	0.137254902	0.186440678	0.102564103	0.766666667	0.170731707	0.424242424	0.236842105	0.183333333	0.23255814	0.129032258	0.12244898	0.189189189	0.131578947	0.25	0.137254902	0.115384615	0.305555556	0.306122449	0.173913043	0.25	0.5	0.454545455	0.394736842	0.542857143	0.452380952	0.59375	0.277777778	0.34	0.25	0.175	0.2	0.162162162	0.25	0.220588235	0.378378378	0.483870968	0.176470588	0.225
Topiroxostat	0.25	0.263157895	0.25	0.205128205	0.083333333	0.175	0.224489796	0.236842105	0.186046512	0.152173913	0.315789474	0.238095238	0.185185185	0.321428571	0.068181818	0.272727273	0.205882353	0.242424242	0.181818182	0.236842105	0.380952381	0.289473684	0.225806452	0.423076923	0.195121951	0.238095238	0.238095238	0.205882353	0.183673469	0.230769231	0.225	0.21875	0.2	0.175	0.170731707	0.145833333	0.184210526	0.25	0.173076923	0.195121951	0.242424242	0.235294118	0.37037037	0.324324324	0.115942029	0.184210526	0.212121212	0.259259259	0.228571429
Trifluoperazine	0.256410256	0.295454545	0.3	0.191489362	0.2	0.217391304	0.254545455	0.217391304	0.2	0.265306122	0.229166667	0.244897959	0.196721311	0.483870968	0.166666667	0.378378378	0.315789474	0.612903226	0.193548387	0.244444444	0.266666667	0.288888889	0.205128205	0.352941176	0.183673469	0.22	0.244897959	0.351351351	0.264150943	0.1875	0.234042553	0.263157895	0.243902439	0.217391304	0.212765957	0.20754717	0.227272727	0.324324324	0.166666667	0.288888889	0.25	0.307692308	0.352941176	0.348837209	0.146666667	0.384615385	0.324324324	0.264705882	0.268292683
Troglitazone	0.268292683	0.25	0.3125	0.282608696	0.275	0.255319149	0.2	0.204081633	0.235294118	0.354166667	0.291666667	0.185185185	0.151515152	0.195121951	0.204081633	0.227272727	0.358974359	0.23255814	0.184615385	0.311111111	0.28125	0.22	0.282051282	0.256410256	0.244897959	0.230769231	0.142857143	0.325	0.25	0.304347826	0.29787234	0.378378378	0.384615385	0.340909091	0.304347826	0.395833333	0.325581395	0.3	0.303571429	0.386363636	0.23255814	0.285714286	0.256410256	0.270833333	0.155844156	0.295454545	0.368421053	0.314285714	0.25
Vadimezan	0.2	0.351351351	0.391304348	0.289473684	0.138888889	0.256410256	0.265306122	0.225	0.261904762	0.222222222	0.333333333	0.317073171	0.245283019	0.56	0.139534884	0.466666667	0.303030303	0.482758621	0.175438596	0.256410256	0.409090909	0.378378378	0.379310345	0.5	0.275	0.317073171	0.2	0.264705882	0.428571429	0.25	0.243902439	0.28125	0.294117647	0.256410256	0.219512195	0.212765957	0.236842105	0.5	0.211538462	0.243902439	0.303030303	0.294117647	0.625	0.378378378	0.161764706	0.236842105	0.3125	0.44	0.285714286
Valdecoxib	0.228571429	0.275	0.375	0.25	0.105263158	0.388888889	0.4	0.351351351	0.2	0.217391304	0.261904762	0.341463415	0.264150943	0.333333333	0.086956522	0.285714286	0.294117647	0.294117647	0.236363636	0.25	0.28	0.333333333	0.322580645	0.428571429	0.209302326	0.222222222	0.195652174	0.294117647	0.22	0.214285714	0.238095238	0.3125	0.285714286	0.388888889	0.243902439	0.208333333	0.263157895	0.303030303	0.20754717	0.368421053	0.466666667	0.285714286	0.428571429	0.405405405	0.142857143	0.263157895	0.303030303	0.37037037	0.277777778
Valproic Acid	0.291666667	0.21875	0.3125	0.310344828	0.5	0.266666667	0.159090909	0.1875	0.272727273	0.294117647	0.242424242	0.131578947	0.145833333	0.166666667	0.357142857	0.222222222	0.391304348	0.230769231	0.166666667	0.266666667	0.25	0.176470588	0.318181818	0.272727273	0.25	0.194444444	0.162162162	0.28	0.225	0.181818182	0.25	0.428571429	0.375	0.310344828	0.3	0.243243243	0.333333333	0.347826087	0.238095238	0.290322581	0.230769231	0.269230769	0.333333333	0.25	0.133333333	0.285714286	0.409090909	0.388888889	0.307692308
Zaltoprofen	0.272727273	0.5625	0.454545455	0.361111111	0.171428571	0.441176471	0.291666667	0.580645161	0.358974359	0.279069767	0.405405405	0.35	0.269230769	0.3	0.166666667	0.257142857	0.387096774	0.264705882	0.264150943	0.484848485	0.291666667	0.342105263	0.6	0.5	0.378378378	0.317073171	0.173913043	0.303030303	0.224489796	0.428571429	0.457142857	0.366666667	0.419354839	0.53125	0.282051282	0.295454545	0.305555556	0.35483871	0.3125	0.378378378	0.482758621	0.419354839	0.695652174	0.342105263	0.112676056	0.305555556	0.4	0.636363636	0.40625
Zidovudine	0.428571429	0.263157895	0.304347826	0.305555556	0.258064516	0.27027027	0.276595745	0.175	0.307692308	0.292682927	0.315789474	0.238095238	0.185185185	0.275862069	0.205128205	0.272727273	0.366666667	0.28125	0.181818182	0.342857143	0.380952381	0.256410256	0.225806452	0.321428571	0.324324324	0.268292683	0.209302326	0.28125	0.288888889	0.263157895	0.324324324	0.444444444	0.4	0.342857143	0.333333333	0.279069767	0.363636364	0.333333333	0.244897959	0.324324324	0.28125	0.272727273	0.275862069	0.256410256	0.166666667	0.285714286	0.379310345	0.36	0.303030303
Zileuton	0.233333333	0.323529412	0.5	0.333333333	0.24137931	0.294117647	0.239130435	0.257142857	0.263157895	0.282051282	0.27027027	0.256410256	0.196078431	0.36	0.189189189	0.344827586	0.407407407	0.461538462	0.215686275	0.294117647	0.368421053	0.314285714	0.296296296	0.36	0.277777778	0.225	0.195121951	0.357142857	0.30952381	0.25	0.277777778	0.384615385	0.344827586	0.294117647	0.285714286	0.238095238	0.3125	0.541666667	0.234042553	0.277777778	0.310344828	0.344827586	0.47826087	0.314285714	0.15625	0.3125	0.423076923	0.409090909	0.333333333
[truncated: 51 more columns]
