# Supplementary material for: Predicting drug-metagenome interactions: Variation in the microbial β-glucuronidase level in the human gut metagenomes
Source: PLoS One. 2021 Jan 7;16(1):e0244876. doi: 10.1371/journal.pone.0244876 (PMC7790408; doi:10.1371/journal.pone.0244876)
Supplement: S3 Data — (TXT) [file pone.0244876.s003.txt]

Supplementary Data S3. A list of the 1793 publicly available SRA data sets of gut metagenomes in the NCBI database that was used in this study. These comprise 997 males and 796 females.
SRR060370
SRR060371
SRR061903
SRR061904
SRR062102
SRR062103
SRR060442
SRR060443
SRR059854
SRR059855
SRR061168
SRR061170
SRR060410
SRR060411
SRR061164
SRR061166
SRR062426
SRR062428
SRR346668
SRR346703
SRR061153
SRR061173
SRR061144
SRR061145
SRR059412
SRR059413
SRR527872
SRR527921
SRR528038
SRR528091
SRR528144
SRR528237
SRR528253
SRR528308
SRR528365
SRR528369
SRR528421
SRR528470
SRR528526
SRR059420
SRR059421
SRR527899
SRR527930
SRR527965
SRR528022
SRR528110
SRR528155
SRR528183
SRR528261
SRR528300
SRR528353
SRR528423
SRR528487
SRR528518
SRR532163
SRR532169
SRR532178
SRR532183
SRR532190
SRR532191
SRR532247
SRR532376
SRR532378
SRR532386
SRR533142
SRR533143
SRR533145
SRR533147
SRR533152
SRR533153
SRR537832
SRR537848
SRR538157
SRR539721
SRR540371
SRR540385
SRR540389
SRR540397
SRR541083
SRR541088
SRR541104
SRR541105
SRR541117
SRR545412
SRR545419
SRR545420
SRR545428
SRR545431
SRR549558
SRR549567
SRR549574
SRR549596
SRR059896
SRR059897
SRR059366
SRR059367
SRR1564226
SRR059504
SRR059505
SRR059812
SRR059813
SRR646438
SRR646449
SRR531355
SRR531492
SRR531493
SRR532153
SRR532159
SRR532224
SRR532231
SRR532253
SRR533137
SRR533542
SRR533545
SRR533942
SRR533944
SRR533950
SRR533952
SRR534430
SRR534432
SRR534436
SRR534441
SRR534442
SRR539719
SRR539740
SRR539748
SRR540381
SRR540392
SRR540399
SRR541087
SRR541089
SRR541095
SRR541098
SRR541099
SRR541114
SRR545437
SRR549571
SRR549577
SRR549587
SRR549591
SRR549597
SRR060374
SRR060375
SRR059338
SRR059339
SRR1804607
SRR061137
SRR062323
SRR1804676
SRR061557
SRR061558
SRR062386
SRR062388
SRR063468
SRR063469
SRR1804636
SRR1804905
SRR1804298
SRR1804583
SRR1804055
SRR1804064
SRR061138
SRR062321
SRR1804009
SRR1804180
SRR061226
SRR061229
SRR061044
SRR061135
SRR1804107
SRR1805067
SRR1804296
SRR1805004
SRR061326
SRR061368
SRR1804393
SRR061149
SRR061156
SRR1803877
SRR1804614
SRR061136
SRR062320
SRR1804203
SRR1804388
SRR061182
SRR061204
SRR061143
SRR061147
SRR061331
SRR061334
SRR1803864
SRR063480
SRR063481
SRR1804394
SRR061235
SRR061254
SRR346686
SRR1803903
SRR1804684
SRR041658
SRR041659
SRR041660
SRR041661
SRR061119
SRR061120
SRR061121
SRR061122
SRR061127
SRR061132
SRR1804299
SRR1805061
SRR1804286
SRR1805056
SRR061222
SRR061231
SRR1804618
SRR061205
SRR061209
SRR1803862
SRR1804998
SRR061183
SRR061208
SRR061185
SRR061195
SRR1804615
SRR061496
SRR061497
SRR038746
SRR042027
SRR042181
SRR042184
SRR061111
SRR061112
SRR061113
SRR061114
SRR061129
SRR061134
SRR1803920
SRR1804706
SRR061255
SRR062524
SRR061191
SRR061197
SRR346666
SRR061198
SRR061200
SRR061169
SRR061172
SRR1803892
SRR1804714
SRR062538
SRR062539
SRR346679
SRR353617
SRR061494
SRR061495
SRR061157
SRR061161
SRR1565849
SRR642021
SRR642022
SRR527906
SRR527935
SRR527968
SRR528024
SRR528054
SRR528108
SRR528175
SRR528230
SRR528263
SRR528363
SRR528385
SRR528439
SRR528492
SRR060025
SRR060026
SRR061933
SRR061934
SRR059346
SRR059347
SRR1565914
SRR059830
SRR059831
SRR1565462
SRR1565741
SRR061919
SRR061920
SRR059372
SRR059373
SRR060364
SRR060365
SRR060358
SRR060359
SRR059828
SRR059829
SRR1564437
SRR059884
SRR059885
SRR1565466
SRR1564431
SRR059378
SRR059379
SRR059886
SRR059887
SRR1564218
SRR059352
SRR059353
SRR1565763
SRR059354
SRR059355
SRR1564190
SRR1564311
SRR1568845
SRR1568850
SRR1569306
SRR1569410
SRR1569411
SRR1570099
SRR1571071
SRR1571116
SRR1571622
SRR1571680
SRR531987
SRR531997
SRR531998
SRR532491
SRR532494
SRR532496
SRR532502
SRR533932
SRR539795
SRR539798
SRR539826
SRR539828
SRR539987
SRR539988
SRR539990
SRR540004
SRR540419
SRR540435
SRR540442
SRR541344
SRR541350
SRR541352
SRR541360
SRR541365
SRR545467
SRR646441
SRR646445
SRR646451
SRR646453
SRR646456
SRR1564231
SRR1564399
SRR1565327
SRR1565333
SRR1565334
SRR1565335
SRR1568859
SRR1569277
SRR1569292
SRR1571621
SRR1571647
SRR1571671
SRR061973
SRR061974
SRR062011
SRR062012
SRR059394
SRR059395
SRR059916
SRR059917
SRR1804648
SRR061568
SRR061569
SRR1804314
SRR1804904
SRR1803365
SRR1804917
SRR061508
SRR061510
SRR346656
SRR346691
SRR1803344
SRR1804841
SRR062350
SRR062355
SRR1803333
SRR1804827
SRR1803879
SRR1804290
SRR1804121
SRR041654
SRR041655
SRR041656
SRR041657
SRR061115
SRR061116
SRR061117
SRR061118
SRR061128
SRR061130
SRR1804273
SRR061140
SRR062322
SRR1804305
SRR041662
SRR042182
SRR042183
SRR042491
SRR061123
SRR061124
SRR061125
SRR061126
SRR061131
SRR061133
SRR1804669
SRR061139
SRR062324
SRR1804611
SRR061150
SRR061154
SRR1804728
SRR061230
SRR061256
SRR061456
SRR061459
SRR1804204
SRR1804577
SRR1804205
SRR1804893
SRR1804173
SRR062375
SRR062457
SRR346696
SRR063502
SRR063505
SRR1804338
SRR061499
SRR061507
SRR1804256
SRR061503
SRR061505
SRR1804206
SRR062404
SRR062460
SRR346711
SRR059406
SRR059407
SRR059350
SRR059351
SRR1565464
SRR059440
SRR059441
SRR1564262
SRR1565892
SRR1568833
SRR1568926
SRR1568951
SRR1568992
SRR1569291
SRR1569959
SRR1569969
SRR1569987
SRR1571042
SRR1571665
SRR1564436
SRR527873
SRR527925
SRR527996
SRR528042
SRR528073
SRR528121
SRR528168
SRR528207
SRR528255
SRR528347
SRR528378
SRR528410
SRR528501
SRR059356
SRR059357
SRR527867
SRR527918
SRR527957
SRR527992
SRR528047
SRR528079
SRR528125
SRR528203
SRR528248
SRR528289
SRR528383
SRR528417
SRR528479
SRR527948
SRR527960
SRR527994
SRR528076
SRR528119
SRR528167
SRR528252
SRR528296
SRR528328
SRR528376
SRR528409
SRR528452
SRR528504
SRR059852
SRR059853
SRR059424
SRR059425
SRR059454
SRR059455
SRR059952
SRR059953
SRR060021
SRR060352
SRR060353
SRR060035
SRR059900
SRR059901
SRR060006
SRR059416
SRR059417
SRR059422
SRR059423
SRR1564246
SRR1564248
SRR1564258
SRR1564358
SRR1564365
SRR1568849
SRR1568884
SRR1569220
SRR1569288
SRR1569378
SRR1571123
SRR1571213
SRR061931
SRR061932
SRR060362
SRR060363
SRR059910
SRR059911
SRR059460
SRR059461
SRR061689
SRR061690
SRR061691
SRR1565856
SRR059506
SRR059507
SRR060368
SRR060369
SRR059890
SRR059891
SRR059344
SRR059345
SRR059342
SRR059343
SRR1564191
SRR1565825
SRR1565861
SRR1565865
SRR1568871
SRR1569415
SRR1569924
SRR1571055
SRR1571086
SRR1571088
SRR1571612
SRR1571651
SRR059388
SRR059389
SRR061929
SRR061930
SRR527884
SRR527916
SRR527952
SRR528002
SRR528034
SRR528087
SRR528156
SRR528212
SRR528239
SRR528337
SRR528367
SRR528418
SRR528516
SRR1803838
SRR1804452
SRR063513
SRR063523
SRR1564357
SRR1564319
SRR061184
SRR061212
SRR1804697
SRR1804168
SRR1564174
SRR1564273
SRR1565870
SRR1565887
SRR1568883
SRR1568935
SRR1569218
SRR1569968
SRR1570025
SRR1570096
SRR1570118
SRR1571118
SRR1804780
SRR061555
SRR061556
SRR061188
SRR061190
SRR346689
SRR527893
SRR527943
SRR528051
SRR528106
SRR528115
SRR528264
SRR528269
SRR528283
SRR528333
SRR528390
SRR528443
SRR528456
SRR528508
SRR059914
SRR059915
SRR1803881
SRR1805082
SRR1804125
SRR1804884
SRR1804717
SRR1804683
SRR1564429
SRR1564430
SRR060152
SRR1804392
SRR1804639
SRR1804767
SRR1804909
SRR1803290
SRR1803854
SRR531256
SRR531490
SRR531494
SRR531495
SRR531671
SRR532332
SRR532349
SRR532531
SRR532549
SRR532551
SRR532552
SRR533292
SRR533297
SRR533312
SRR533313
SRR533742
SRR533749
SRR534439
SRR534571
SRR534574
SRR537797
SRR538093
SRR538232
SRR539573
SRR539575
SRR539590
SRR539597
SRR540683
SRR540693
SRR545264
SRR545274
SRR549436
SRR549440
SRR549612
SRR549618
SRR549619
SRR549628
SRR549630
SRR060044
SRR061572
SRR061583
SRR527908
SRR527951
SRR528000
SRR528036
SRR528090
SRR528132
SRR528163
SRR528257
SRR528284
SRR528330
SRR528425
SRR528462
SRR528498
SRR1803999
SRR1804626
SRR1564256
SRR1565854
SRR1565895
SRR1565909
SRR1565919
SRR1568842
SRR1568876
SRR1568877
SRR1568907
SRR1568936
SRR1569280
SRR1570050
SRR1565469
SRR1804534
SRR1804708
SRR1564265
SRR1564309
SRR1564321
SRR1564353
SRR1565342
SRR1568971
SRR1569211
SRR1569304
SRR1569942
SRR1571630
SRR1571654
SRR1571664
SRR1803873
SRR1804737
SRR1804552
SRR1804801
SRR1804156
SRR1804209
SRR063483
SRR063484
SRR061432
SRR061438
SRR1804011
SRR1804472
SRR1804631
SRR1804769
SRR1804886
SRR1804184
SRR1804693
SRR061330
SRR061343
SRR1804174
SRR1804623
SRR1805065
SRR1564225
SRR1564252
SRR1568843
SRR1568851
SRR1569293
SRR1569377
SRR1569931
SRR1569990
SRR1571076
SRR1571126
SRR1571135
SRR1571685
SRR062376
SRR062427
SRR1564179
SRR1564188
SRR1564228
SRR1564240
SRR1568863
SRR1568933
SRR1569230
SRR1569408
SRR1569932
SRR1569992
SRR1571191
SRR1571661
SRR062341
SRR062390
SRR346710
SRR527895
SRR527979
SRR528012
SRR528068
SRR528098
SRR528136
SRR528186
SRR528205
SRR528319
SRR528350
SRR528399
SRR528474
SRR528527
SRR1804002
SRR1805048
SRR061165
SRR061174
SRR1804762
SRR1804903
SRR532157
SRR532180
SRR532371
SRR532390
SRR533831
SRR533837
SRR533840
SRR533844
SRR533939
SRR533940
SRR533943
SRR537671
SRR537726
SRR538169
SRR538214
SRR538227
SRR539725
SRR539728
SRR539853
SRR539860
SRR541005
SRR541020
SRR541022
SRR541031
SRR541040
SRR541041
SRR541085
SRR541093
SRR541103
SRR541109
SRR541118
SRR545410
SRR545424
SRR545425
SRR545430
SRR545439
SRR549739
SRR549749
SRR066421
SRR061215
SRR061220
SRR059984
SRR059985
SRR527874
SRR527923
SRR528013
SRR528041
SRR528074
SRR528169
SRR528208
SRR528254
SRR528326
SRR528377
SRR528411
SRR528451
SRR528502
SRR062406
SRR062407
SRR061484
SRR061486
SRR346712
SRR1564435
SRR062446
SRR062447
SRR1565848
SRR061442
SRR061443
SRR1804167
SRR1804642
SRR1803820
SRR1803998
SRR1803850
SRR1803897
SRR061218
SRR061234
SRR1804638
SRR062348
SRR062382
SRR059330
SRR059331
SRR1564254
SRR1564257
SRR1564277
SRR1564891
SRR1568831
SRR1568906
SRR1568995
SRR1569265
SRR1570006
SRR1571106
SRR1571115
SRR1571602
SRR1565746
SRR061280
SRR061284
SRR1564390
SRR059990
SRR059991
SRR1565850
SRR061151
SRR061158
SRR527903
SRR527932
SRR527963
SRR528059
SRR528114
SRR528151
SRR528181
SRR528227
SRR528256
SRR528282
SRR528389
SRR528446
SRR528489
SRR061581
SRR061586
SRR527897
SRR527980
SRR528010
SRR528067
SRR528099
SRR528134
SRR528187
SRR528206
SRR528321
SRR528349
SRR528397
SRR528473
SRR528529
SRR1804634
SRR1804662
SRR527898
SRR527947
SRR527982
SRR528066
SRR528100
SRR528133
SRR528189
SRR528221
SRR528274
SRR528297
SRR528396
SRR528427
SRR528471
SRR1564316
SRR527887
SRR527937
SRR527955
SRR528070
SRR528101
SRR528145
SRR528219
SRR528273
SRR528309
SRR528407
SRR528437
SRR528475
SRR528530
SRR061187
SRR061219
SRR346670
SRR1803289
SRR1564344
SRR1564178
SRR1564207
SRR1568927
SRR1568952
SRR1568963
SRR1569314
SRR1569403
SRR1569915
SRR1569957
SRR1570115
SRR1571119
SRR1571144
SRR1804738
SRR061570
SRR061574
SRR1804492
SRR1804171
SRR1804358
SRR527904
SRR527974
SRR528028
SRR528031
SRR528150
SRR528179
SRR528234
SRR528266
SRR528304
SRR528357
SRR528388
SRR528481
SRR528513
SRR1804385
SRR1804637
SRR059992
SRR059993
SRR061236
SRR062530
SRR527876
SRR527927
SRR527988
SRR528045
SRR528077
SRR528118
SRR528204
SRR528251
SRR528298
SRR528374
SRR528408
SRR528454
SRR528505
SRR1804804
SRR063503
SRR063504
SRR1803285
SRR060039
SRR1565838
SRR059818
SRR527917
SRR527976
SRR528008
SRR528103
SRR528143
SRR528195
SRR528271
SRR528312
SRR528340
SRR528405
SRR528435
SRR528478
SRR528532
SRR1565743
SRR1564176
SRR063470
SRR063471
SRR060356
SRR060357
SRR062395
SRR062423
SRR1804006
SRR1804740
SRR1564238
SRR1565737
SRR1568840
SRR1568978
SRR1569227
SRR1569233
SRR1569272
SRR1569407
SRR1569906
SRR1569913
SRR1571593
SRR1571656
SRR1565866
SRR060003
SRR1803906
SRR1803925
SRR1564355
SRR1564364
SRR1564887
SRR1565828
SRR1569009
SRR1569917
SRR1570004
SRR1571134
SRR1571140
SRR1571211
SRR1571662
SRR1571689
SRR1804293
SRR1804647
SRR527883
SRR527913
SRR528003
SRR528030
SRR528085
SRR528127
SRR528159
SRR528214
SRR528241
SRR528356
SRR528368
SRR528420
SRR528494
SRR532641
SRR532642
SRR532648
SRR532654
SRR533338
SRR533807
SRR533809
SRR533825
SRR537659
SRR537723
SRR537779
SRR537847
SRR538163
SRR538195
SRR539676
SRR539677
SRR539684
SRR539685
SRR539698
SRR539709
SRR539713
SRR540637
SRR541157
SRR541162
SRR541163
SRR541169
SRR541172
SRR541189
SRR541192
SRR545648
SRR545653
SRR545654
SRR545662
SRR545663
SRR549433
SRR549434
SRR549649
SRR549665
SRR1564432
SRR1565470
SRR062466
SRR062467
SRR1804065
SRR061181
SRR061199
SRR062417
SRR062418
SRR066418
SRR1564206
SRR1564400
SRR1565325
SRR1565326
SRR1565757
SRR1565759
SRR1568966
SRR1569002
SRR1569010
SRR1569421
SRR1569983
SRR1571162
SRR1804566
SRR1804578
SRR527881
SRR527912
SRR527970
SRR528029
SRR528083
SRR528129
SRR528215
SRR528243
SRR528287
SRR528370
SRR528422
SRR528460
SRR528491
SRR1565756
SRR1565834
SRR1565869
SRR1568983
SRR1569003
SRR1569260
SRR1569418
SRR1570016
SRR1571054
SRR1571124
SRR1571164
SRR1571614
SRR1804550
SRR1804572
SRR061152
SRR061167
SRR1564438
SRR527889
SRR527938
SRR527978
SRR528006
SRR528105
SRR528141
SRR528197
SRR528267
SRR528314
SRR528338
SRR528416
SRR528476
SRR528534
SRR527911
SRR527966
SRR528021
SRR528112
SRR528154
SRR528185
SRR528259
SRR528301
SRR528351
SRR528393
SRR528449
SRR528485
SRR528520
SRR1564215
SRR1565880
SRR1568867
SRR1568908
SRR1568984
SRR1569004
SRR1569232
SRR1569267
SRR1569327
SRR1569402
SRR1570123
SRR1571197
SRR527901
SRR527931
SRR527964
SRR528058
SRR528113
SRR528153
SRR528182
SRR528228
SRR528258
SRR528281
SRR528392
SRR528447
SRR528488
SRR527907
SRR527934
SRR527969
SRR528023
SRR528053
SRR528109
SRR528176
SRR528231
SRR528262
SRR528361
SRR528384
SRR528440
SRR528493
SRR063915
SRR063921
SRR1564310
SRR1804757
SRR1031252
SRR1031310
SRR1031347
SRR1031608
SRR1031723
SRR1031875
SRR1031894
SRR1031933
SRR1804557
SRR1804844
SRR1031133
SRR1031367
SRR1031476
SRR1031492
SRR1031578
SRR1031629
SRR1031667
SRR1031813
SRR511294
SRR1031093
SRR1031344
SRR1031425
SRR1031440
SRR1031514
SRR1031605
SRR1031920
SRR1031939
SRR1031074
SRR1031279
SRR1031460
SRR1031496
SRR1031509
SRR1031568
SRR1031673
SRR1031763
SRR1803776
SRR1805051
SRR1031071
SRR1031538
SRR1031663
SRR1031675
SRR1031678
SRR1031786
SRR1031880
SRR1031905
SRR513830
SRR1803887
SRR1804335
SRR1804617
SRR514226
SRR1803896
SRR1804820
SRR1031228
SRR1031253
SRR1031255
SRR1031274
SRR1031278
SRR1031577
SRR1031681
SRR1031693
SRR514233
SRR1031075
SRR1031097
SRR1031138
SRR1031173
SRR1031463
SRR1031551
SRR1031553
SRR1031742
SRR512084
SRR1803916
SRR1805049
SRR513153
SRR1803883
SRR1804730
SRR1031094
SRR1031104
SRR1031140
SRR1031224
SRR1031354
SRR1031437
SRR1031569
SRR1031659
SRR1031329
SRR1031573
SRR1031703
SRR1031751
SRR1031877
SRR1031884
SRR1031909
SRR1031935
SRR513163
SRR1804586
SRR1804826
SRR514195
SRR1031247
SRR1031348
SRR1031368
SRR1031395
SRR1031478
SRR1031582
SRR1031774
SRR1031852
SRR1031109
SRR1031315
SRR1031434
SRR1031447
SRR1031472
SRR1031571
SRR1031804
SRR1031897
SRR060137
SRR060138
SRR1564313
SRR1564335
SRR1565827
SRR1565857
SRR1565863
SRR1569941
SRR1569989
SRR1570017
SRR1570027
SRR1571067
SRR1571584
SRR1571613
SRR532541
SRR532765
SRR533300
SRR533301
SRR533302
SRR533736
SRR533737
SRR533739
SRR533741
SRR533744
SRR533755
SRR533901
SRR537774
SRR537787
SRR537828
SRR539595
SRR540706
SRR540707
SRR540924
SRR540925
SRR540929
SRR540940
SRR540942
SRR540943
SRR540944
SRR540952
SRR540954
SRR545260
SRR545261
SRR545276
SRR545286
SRR545295
SRR549471
SRR549472
SRR549480
SRR549608
SRR549613
SRR549635
SRR527878
SRR527909
SRR528020
SRR528037
SRR528089
SRR528162
SRR528211
SRR528236
SRR528331
SRR528372
SRR528424
SRR528463
SRR528497
SRR1564185
SRR1564434
SRR060000
SRR060001
SRR1565851
SRR527905
SRR527972
SRR528026
SRR528035
SRR528148
SRR528178
SRR528233
SRR528265
SRR528306
SRR528358
SRR528386
SRR528482
SRR528515
SRR527890
SRR527940
SRR528018
SRR528061
SRR528092
SRR528165
SRR528225
SRR528280
SRR528315
SRR528342
SRR528403
SRR528433
SRR528522
SRR527871
SRR527922
SRR527989
SRR528049
SRR528082
SRR528198
SRR528199
SRR528244
SRR528293
SRR528325
SRR528379
SRR528414
SRR528512
SRR514230
SRR1031166
SRR1031178
SRR1031487
SRR1031587
SRR1031601
SRR1031768
SRR1031809
SRR1031912
SRR1031141
SRR1031240
SRR1031295
SRR1031471
SRR1031524
SRR1031655
SRR1031726
SRR1031737
SRR1175001
SRR1179031
SRR1179049
SRR1804067
SRR513175
SRR514212
SRR513441
SRR1031351
SRR1031522
SRR1031562
SRR1031607
SRR1031757
SRR1031764
SRR1031818
SRR1031836
SRR514256
SRR1804395
SRR1804815
SRR520266
SRR628266
SRR527942
SRR527987
SRR528014
SRR528062
SRR528096
SRR528138
SRR528194
SRR528250
SRR528318
SRR528343
SRR528432
SRR528466
SRR528525
SRR1565915
SRR1565837
SRR527869
SRR527920
SRR527975
SRR528048
SRR528081
SRR528123
SRR528200
SRR528246
SRR528291
SRR528381
SRR528415
SRR528458
SRR528510
SRR527877
SRR527959
SRR527993
SRR528044
SRR528078
SRR528117
SRR528166
SRR528224
SRR528299
SRR528329
SRR528373
SRR528453
SRR528506
SRR514265
SRR1804435
SRR1804410
SRR1804798
SRR513158
SRR513827
SRR1804278
SRR1805086
SRR514839
SRR514303
SRR1804288
SRR1804401
SRR1804698
SRR1803339
SRR1804110
SRR1803320
SRR1804962
SRR628278
SRR514214
SRR527892
SRR527941
SRR527953
SRR528005
SRR528050
SRR528069
SRR528116
SRR528164
SRR528218
SRR528270
SRR528332
SRR528391
SRR528445
SRR527891
SRR527945
SRR527984
SRR528017
SRR528064
SRR528093
SRR528191
SRR528223
SRR528279
SRR528346
SRR528402
SRR528429
SRR528507
SRR527919
SRR527977
SRR528007
SRR528104
SRR528142
SRR528196
SRR528268
SRR528313
SRR528339
SRR528404
SRR528436
SRR528477
SRR528533
SRR514242
SRR514269
SRR1031636
SRR1031647
SRR1031656
SRR1031740
SRR1031775
SRR1031845
SRR1031878
SRR1031903
SRR514200
SRR1804318
SRR1804877
SRR514324
SRR628279
SRR514179
SRR1803779
SRR1804966
SRR1804133
SRR1805043
SRR1804779
SRR513371
SRR1803357
SRR1804843
SRR1031172
SRR1031191
SRR1031323
SRR1031331
SRR1031341
SRR1031702
SRR1031805
SRR1031853
SRR514251
SRR513789
SRR1175013
SRR1179027
SRR1179043
SRR514305
SRR1803918
SRR1804898
SRR1803917
SRR1804402
SRR514220
SRR1175007
SRR1179037
SRR1179046
SRR513166
SRR514196
SRR1804559
SRR1804942
SRR514187
SRR1804086
SRR1804181
SRR1804688
SRR1804702
SRR1804657
SRR1031102
SRR1031222
SRR1031346
SRR1031411
SRR1031669
SRR1031674
SRR1031790
SRR1031831
SRR513443
SRR1803287
SRR511923
SRR513826
SRR512768
SRR1804668
SRR1031121
SRR1031298
SRR1031330
SRR1031359
SRR1031374
SRR1031441
SRR1031525
SRR1031866
SRR1564241
SRR1564387
SRR1565884
SRR1568839
SRR1568929
SRR1569281
SRR1569416
SRR1569960
SRR1571174
SRR1571185
SRR1571186
SRR1571194
SRR1571195
SRR527928
SRR527985
SRR528016
SRR528094
SRR528140
SRR528192
SRR528278
SRR528317
SRR528344
SRR528401
SRR528431
SRR528467
SRR528524
SRR511749
SRR514208
SRR514185
SRR513375
SRR1804754
SRR1804715
SRR1804854
SRR514206
SRR1175003
SRR1179033
SRR1179053
SRR511753
SRR514182
SRR514268
SRR1804649
SRR513170
SRR1804539
SRR1804908
SRR1804489
SRR1804860
SRR511293
SRR1804482
SRR1804455
SRR514192
SRR1804471
SRR513378
SRR513442
SRR1804541
SRR1804869
SRR1803358
SRR1805011
SRR628277
SRR514193
SRR1804538
SRR1805054
SRR1803355
SRR1803921
SRR1803993
SRR513174
SRR1804310
SRR1804323
SRR1804896
SRR512794
SRR1031199
SRR1031243
SRR1031422
SRR1031595
SRR1031641
SRR1031694
SRR1031788
SRR1031907
SRR1031082
SRR1031291
SRR1031333
SRR1031423
SRR1031534
SRR1031621
SRR1031706
SRR1031709
SRR1804119
SRR1804864
SRR1804438
SRR1031076
SRR1031324
SRR1031462
SRR1031550
SRR1031624
SRR1031680
SRR1031731
SRR1031944
SRR1031154
SRR1031168
SRR1031355
SRR1031567
SRR1031670
SRR1031856
SRR1031860
SRR1031861
SRR1804756
SRR1805002
SRR1804585
SRR1804137
SRR1804201
SRR1804396
SRR1804450
SRR1804148
