# Supplementary material for: Predicting drug-metagenome interactions: Variation in the microbial β-glucuronidase level in the human gut metagenomes
Source: PLoS One. 2021 Jan 7;16(1):e0244876. doi: 10.1371/journal.pone.0244876 (PMC7790408; doi:10.1371/journal.pone.0244876)
Supplement: S4 Data — (TXT) [file pone.0244876.s004.txt]

Supplementary Data S4. A list of the 400 publicly available SRA data sets of gut metagenomes in the NCBI database that was used in this study. These comprise 100 newborns, 100 infants of four months, 100 at infants of one year, and 100 for their mothers.
ERR525700
ERR525721
ERR525758
ERR525759
ERR525688
ERR525693
ERR525698
ERR525699
ERR525689
ERR525690
ERR525691
ERR525692
ERR525694
ERR525695
ERR525696
ERR525697
ERR525701
ERR525702
ERR525707
ERR525708
ERR525703
ERR525704
ERR525705
ERR525706
ERR525709
ERR525710
ERR525711
ERR525712
ERR525713
ERR525714
ERR525715
ERR525716
ERR525717
ERR525718
ERR525719
ERR525720
ERR525722
ERR525723
ERR525724
ERR525725
ERR525726
ERR525727
ERR525728
ERR525729
ERR525730
ERR525731
ERR525732
ERR525733
ERR525734
ERR525735
ERR525736
ERR525737
ERR525743
ERR525750
ERR525752
ERR525753
ERR525738
ERR525739
ERR525740
ERR525741
ERR525742
ERR525744
ERR525745
ERR525746
ERR525747
ERR525748
ERR525749
ERR525751
ERR525754
ERR525755
ERR525756
ERR525757
ERR525760
ERR525761
ERR525762
ERR525763
ERR525764
ERR525765
ERR525766
ERR525767
ERR525768
ERR525769
ERR525770
ERR525771
ERR525772
ERR525773
ERR525774
ERR525775
ERR525776
ERR525777
ERR525778
ERR525779
ERR525780
ERR525781
ERR525782
ERR525783
ERR525784
ERR525785
ERR525786
ERR525787
ERR525788
ERR525789
ERR525790
ERR525791
ERR525792
ERR525793
ERR525794
ERR525795
ERR525796
ERR525797
ERR525798
ERR525799
ERR525800
ERR525805
ERR525814
ERR525815
ERR525801
ERR525802
ERR525803
ERR525804
ERR525806
ERR525807
ERR525808
ERR525809
ERR525810
ERR525811
ERR525812
ERR525813
ERR525816
ERR525817
ERR525818
ERR525819
ERR525820
ERR525821
ERR525822
ERR525823
ERR525824
ERR525825
ERR525826
ERR525827
ERR525828
ERR525829
ERR525830
ERR525831
ERR525832
ERR525833
ERR525834
ERR525835
ERR525836
ERR525837
ERR525838
ERR525839
ERR525840
ERR525841
ERR525842
ERR525843
ERR525844
ERR525845
ERR525846
ERR525847
ERR525848
ERR525849
ERR525850
ERR525851
ERR525852
ERR525853
ERR525854
ERR525855
ERR525856
ERR525857
ERR525858
ERR525859
ERR525860
ERR525861
ERR525862
ERR525863
ERR525864
ERR525865
ERR525866
ERR525867
ERR525868
ERR525869
ERR525870
ERR525871
ERR525872
ERR525873
ERR525874
ERR525875
ERR525876
ERR525877
ERR525878
ERR525879
ERR525880
ERR525885
ERR525894
ERR525895
ERR525881
ERR525882
ERR525883
ERR525884
ERR525886
ERR525887
ERR525888
ERR525889
ERR525890
ERR525891
ERR525892
ERR525893
ERR525896
ERR525897
ERR525902
ERR525903
ERR525898
ERR525899
ERR525900
ERR525901
ERR525904
ERR525905
ERR525906
ERR525907
ERR525908
ERR525909
ERR525910
ERR525911
ERR525912
ERR525913
ERR525914
ERR525915
ERR525916
ERR525917
ERR525918
ERR525919
ERR525920
ERR525921
ERR525922
ERR525923
ERR525925
ERR525929
ERR525930
ERR525931
ERR525924
ERR525926
ERR525927
ERR525928
ERR525932
ERR525933
ERR525934
ERR525935
ERR525936
ERR525937
ERR525938
ERR525939
ERR525940
ERR525941
ERR525942
ERR525943
ERR525944
ERR525949
ERR525954
ERR525955
ERR525945
ERR525946
ERR525947
ERR525948
ERR525950
ERR525951
ERR525952
ERR525953
ERR525956
ERR525957
ERR525958
ERR525959
ERR525960
ERR525961
ERR525962
ERR525963
ERR525964
ERR525965
ERR525966
ERR525967
ERR525968
ERR525969
ERR525970
ERR525971
ERR525972
ERR525973
ERR525974
ERR525975
ERR525976
ERR525977
ERR525978
ERR525979
ERR525980
ERR525981
ERR525982
ERR525983
ERR525984
ERR525985
ERR525986
ERR525987
ERR525988
ERR525989
ERR525990
ERR525991
ERR525992
ERR525993
ERR525994
ERR525995
ERR525996
ERR525997
ERR525998
ERR525999
ERR526000
ERR526001
ERR526002
ERR526003
ERR526004
ERR526005
ERR526006
ERR526007
ERR526008
ERR526009
ERR526010
ERR526011
ERR526012
ERR526013
ERR526014
ERR526015
ERR526016
ERR526017
ERR526018
ERR526019
ERR526020
ERR526021
ERR526022
ERR526023
ERR526024
ERR526025
ERR526026
ERR526027
ERR526028
ERR526029
ERR526030
ERR526031
ERR526032
ERR526033
ERR526034
ERR526035
ERR526036
ERR526037
ERR526038
ERR526039
ERR526040
ERR526041
ERR526042
ERR526043
ERR526044
ERR526045
ERR526046
ERR526047
ERR526048
ERR526049
ERR526050
ERR526051
ERR526052
ERR526053
ERR526054
ERR526055
ERR526056
ERR526057
ERR526058
ERR526059
ERR526060
ERR526061
ERR526062
ERR526063
ERR526068
ERR526069
ERR526074
ERR526075
ERR526064
ERR526065
ERR526066
ERR526067
ERR526070
ERR526071
ERR526072
ERR526073
ERR526076
ERR526077
ERR526078
ERR526079
ERR526080
ERR526081
ERR526082
ERR526083
ERR526084
ERR526085
ERR526086
ERR526087
