# Supplementary material for: Predicting drug-metagenome interactions: Variation in the microbial β-glucuronidase level in the human gut metagenomes
Source: PLoS One. 2021 Jan 7;16(1):e0244876. doi: 10.1371/journal.pone.0244876 (PMC7790408; doi:10.1371/journal.pone.0244876)
Supplement: S5 Data — (XLSX) [file pone.0244876.s005.xlsx]

## Sheet: Sheet1
Supplementary Data S5. Non-default values for the parameters used in the NCBI SRA Toolkit and PRINSEQ++.
Software	Argument/Flag	Description
NCBI SRA Toolkit	--read-filter pass	Filters reads with any number of N
	--skip-technical	Dumps only biological reads
	--clip	Removes adapter sequences from reads
	--minReadLen 50	Filter by sequence length >= 50
	--readids	Appends read id after spot id as 'accession.spot.readid' on defline
	--split-3	Separates reads into left and right ends, and lone reads are separated in a third file
PRINSEQ++	-min_qual_mean 20	Filters sequence with quality score mean below 20
	-ns_max_n 0	Filters sequence with more than zero N
	-derep	Remove exact duplicate sequences
	-trim_qual_right=20	Trims recursively from the 5'-end chunks of length -trim_qual_step=2 if the mean quality of the last -trim_qual_window=5 bases is less than 20 [default = 20]
	-lc_entropy	Filters sequences with entropy lower than 0.5 [default = 0.5]
	-min_len 50	Filters sequence shorter than 50
	-out_format 1	Sets output format; 0 FASTQ, 1 FASTA [default=0]
