# Supplementary material for: Predicting drug-metagenome interactions: Variation in the microbial β-glucuronidase level in the human gut metagenomes
Source: PLoS One. 2021 Jan 7;16(1):e0244876. doi: 10.1371/journal.pone.0244876 (PMC7790408; doi:10.1371/journal.pone.0244876)
Supplement: S6 Data — (TXT) [file pone.0244876.s006.txt]

Supplementary Data S6. Representative �-glucuronidase protein sequences used for alignment.
>gi|206900424|ref|YP_002251248.1| beta-D-glucuronidase [Dictyoglomus thermophilum H-6-12]
MLYPKESETREVKDLSGVWEFRTESDKNYILMPVPASFNDITQDINLRDYVGRVYYKKSFFIPVYWKERN
IFLRVGAAAHFSEVYVNGNLVTKHKGGFLPFEAEISKFVNYGQENIIEIMVDNTLTWDVLPPGELKVIED
EMHPKGYKVLNYYFDFFNYSGIHRPVVIYTTPKVYIKDFSVITELSNNSALVKYSIESEGNNFQVILRDK
DKNIVAENFGKSGVLEVKNPKLWEPGNPYLYNLEIKLLEKDNFDIYRMDIGIRTVRVEGKQFLINEKPFY
FKGFGKHEDSDIRGKGLDQVINIKDFNLLKWIGANSFRTSHYPYSEEILFLADQYGIAVIEEAPAVGLNL
WNRNEKVFTEGRVDGKTLEHHLEIMRELIARDKNHPSVIMWSVANEAATYEDGAEEYFRRVIEETRRLDP
TRPITIVENTKASETKVSKYVDVICVNRYYSWYTDSGDLSVIEYQLERDLREWYELYRKPIILSEFGADA
ISGFHSDPPLMFTEEYQQEMIKRFVGVLDRLDFVVGEHIWNFADFMTKQSITRVVGNKKGVFTRNRQPKM
VAHFLKERWSKLPDFWEK
>gi|217967921|ref|YP_002353427.1| beta-D-glucuronidase [Dictyoglomus turgidum DSM 6724]
MLYPKESETREVKDLSGVWEFRTEIDKDYILMPVPASFNDVTQDINLRDYIGKVFYKRSFFVPSYWRDKN
IFVRIGAATHSSEVYVNGVLVVKHKGGFLPFEAEISDYVNYGKENILEIVLDNTLTWDILPPGELKTIED
NMHPKGYRILNYYFDFYNYSGIHRPVMIYSTPKVYIKDISIITEIVNNFGIVKYSIESEGKNFHVILRDK
GEIVAESRGKDGVMEVRSPKLWEPGNSYLYNLEVRLLEKDNFDVYRMEIGIRTVKVEGKQFLINEKPFYF
KGFGKHEDADIRGKGLDHVINVKDFNLLKWIGANSFRTSHYPYSEEILFLADKYGIAVIEEAPAVGLNLW
NRDEKVFTKGRVDEKTLEHHLEVMRDLIYRDRNHPSVVMWSVANEAATYEDGAEEYFKKVIEETRKLDPT
RPITIVENVAPKETKVSKYVDVICVNRYYSWYTDCGDLSIIEYQLEKELKEWFEIYKKPLILSEFGADTI
SGFHSDPPLMFTEEYQQEMIKKFVEVLDKLDFVVGEHVWNFADFMTKQHITRVVGNRKGVFTRNRQPKMV
AHFLRERWNKIPNFWKK
>gi|170020031|ref|YP_001724985.1| beta-D-glucuronidase [Escherichia coli ATCC 8739]
MLRPVETPTREIKKLDGLWAFSLDRENCGIDQRWWESALQESRAIAVPGSFNDQFADADIRNYAGNVWYQ
REVFIPKGWAGQRIVLRFDAVTHYGKVWVNNQEVMEHQGGYTPFEADVTPYVIAGKSVRITVCVNNELNW
QTIPPGMVITDENGKKKQSYFHDFFNYAGIHRSVMLYTTPNTWVDDITVVTHVAQDCNHASVDWQVVTNG
DVSVELRDADQQVVATGQGTSGTLQVVNPHLWQPGEGYLYELCVTAKSQTECDIYPLRVGIRSVAVKGEQ
FLINHKPFYFTGFGRHEDADLRGKGFDNVLMVHDHALMDWIGANSYRTSHYPYAEEMLDWADEHGIVVID
ETAAVGFNLSLGIGFEAGNKPKELYSEEAVNGETQQAHLQAIKELIARDKNHPSVVMWSIANEPDTRPQG
AREYFAPLAEATRKLDPTRPITCVNVMFCDAHTDTISDLFDVLCLNRYYGWYVQSGDLETAEKVLEKELL
AWQEKLHQPIIITEYGVDTLAGLHSMYTDMWSEEYQCAWLDMYHRVFDRVSAVVGEQVWNFADFATSQGI
LRVGGNKKGIFTRDRKPKSAAFLLQKRWTGMNFGEKPQQGGKQ
>gi|260843922|ref|YP_003221700.1| beta-D-glucuronidase [Escherichia coli O103:H2 str. 12009]
MLRPVETPTREIKKLDGLWAFSLDRENCGIDQRWWESALQESRAIAVPGSFNDQFADADIRNYVGNVWYQ
REVFIPKGWAGQRIVLRFDAVTHYGKVWVNNQEVMEHQGGYTPFEADVTPYVIAGKSVRITVCVNNELNW
QTIPPGMVITDENGKKKQSYFHDFFNYAGIHRSVMVYTTPNTWVDDITVVTHVAQDCNHASVDWQVVANG
DVSVELRDADQQVVATGQGTSGTLQVVNPHLWQPGEGYLYELCVTAKSQTECDIYPLRVGIRSVAVKGEQ
FLINHKPFYFTGFGRHEDADLRGKGFDNVLMVHDHALMDWIGANSYRTSHYPYAEEMLDWADEHGIVVID
ETAAVGFNLSLGIGFEAGNKPKELYSEEAVNGETQQAHLQAIKELIARDKNHPSVVMWSIANEPDTRPQG
AREYFAPLAEATRKLDPTRPITCVNVMFCDAHTDTISDLFDVLCLNRYYGWYVQSGDLETAEKVLEKELL
AWQEKLHQPIIITEYGVDTLAGLHSMYTDMWSEEYQCAWLDMYHRVFDRVSAVVGEQVWNFADFATSQGI
LRVGGNKKGIFTRDRKPKSAAFLLQKRWTGMNFGEKPQQGGKQ
>gi|215486792|ref|YP_002329223.1| beta-D-glucuronidase [Escherichia coli O127:H6 str. E2348/69]
MLRPVETPTREIKKLDGLWAFSLDRENCGIDQRWWESALQESRAIAVPGSFNDQFADADIRNYVGNVWYQ
REVFIPKGWAGQRIVLRFDAVTHYGKVWVNNQEVMEHQGGYTPFEADVTPYVIAGKSVRITVCVNNELNW
QTIPPGMVITDENGKKKQSYFHDFFNYAGIHRSVMLYTTPNTWVDDITVVTHVAQDCNHASVDWQVVANG
DVSVELRDADQQVVATGQGTSGTLQVVNPHLWQPGEGYLYELCVTAKSQTECDIYLLRVGIRSVAVKGEQ
FLINHKPFYFTGFGRHEDADLRGKGFDNVLMVHDHALMDWIGANSYRTSHYPYAEEMLDWADEHGIVVID
ETAAVGFNLSLGIGFEAGNKPKELYSEEAVNGETQQAHLQAIKELIARDKNHPSVVMWSIANEPDTRPQG
AREYFAPLAEATRKLDPTRPITCVNVMFCDAHTDTISDHFDVLCLNRYYGWYVQSGDLETAEKVLEKELL
AWQEKLHQPIIITEYGVDTLAGLHSMYTDMWSEEYQCAWLDMYHRVFDRVSAVVGEQVWNFADFATSQGI
LRVGGNKKGIFTRDRKPKSAAFLLQKRWTGMNFGEKPQQGGKQ
>gi|260868108|ref|YP_003234510.1| beta-D-glucuronidase [Escherichia coli O111:H- str. 11128]
MLRPVETPTREIKKLDGLWAFSLDRENCGIDQRWWESALQESRAIAVPGSFNDQFADADIRNYAGNVWYQ
REVFIPKGWAGQRIVLRFDAVTHYGKVWVNNQEVMEHQGGYTPFEADVTPYVIAGKSVRITVCVNNELNW
QTIPPGMVITDENGKKKQSYFHDFFNYAGIHRSVMLYTTPNTWVDDITVVTHVAQDCNHASVDWQVVANG
DVSVELRDAEQQVVATGQGTSGTLQVVNPHLWQPGEGYLYELCVTAKSQTECDIYPLRVGIRSVAVKGEQ
FLINHKPFYFTGFGRHEDADLRGKGFDNVLMVHDHALMDWIGANSYRTSHYPYAEEMLDWADEHGIVVID
ETAAVGFNLSLGIGFEAGNKPKELYSEEAVNGETQQAHLQAIKELIARDKNHPSVVMWSIANEPDTRPQG
AREYFAPLAEATRKLDPTRPITCVNVMFCDAHTDTISDLFDVLCLNRYYGWYVQSGDLETAEKVLEKELL
AWQEKLHQPIIITEYGVDTLAGLHSMYTDMWSEEYQCAWLDMYHRVFDRVSAVVGEQVWNFADFATSQGI
LRVGGNKKGIFTRDRKPKSAAFLLQKRWTGMNFGEKPQQGGKQ
>gi|260855441|ref|YP_003229332.1| beta-D-glucuronidase [Escherichia coli O26:H11 str. 11368]
MLRPVETPTREIKKLDGLWAFSLDRENCGIDQRWWESALQESRAIAVPGSFNDQFADADIRNYAGNVWYQ
REVFIPKGWAGQRIVLRFDAVTHYGKVWVNNQEVMEHQGGYTPFEADVTPYVIAGKSVRITVCVNNELNW
QTIPPGMVITDENGKKKQSYFHDFFNYAGIHRSVMLYTTPNTWVDDITVVTHVAQDCNHASVDWQVVANG
DVSVELRDAEQQVVATGQGTSGTLQVVNPHLWQPGEGYLYELCVTAKSQTECDIYPLRVGIRSVAVKGEQ
FLINHKPFYFTGFGRHEDADLRGKGFDNVLMVHDHALMDWIGANSYRTSHYPYAEEMLDWADEHGIVVID
ETAAVGFNLSLGIGFEAGNKPKELYSEEAVNGETQQAHLQAIKELIARDKNHPSVVMWSIANEPDTRPQG
AREYFAPLAEATRKLDPTRPITCVNVMFCDAHTDTISDLFDVLCLNRYYGWYVQSGDLETAEKVLEKELL
AWQEKLHQPIIITEYGVDTLAGLHSMYTDMWSEEYQCAWLDMYHRVFDRVSAVVGEQVWNFADFATSQGI
LRVGGNKKGIFTRDRKPKSAAFLLQKRWTGMNFGEKPQQGGKQ
>gi|291282748|ref|YP_003499566.1| beta-glucuronidase [Escherichia coli O55:H7 str. CB9615]
MLRPVETPTREIKKLDGLWAFSLDRENCGIDQRWWESALQESRAIAVPGSFNDQFADADIRNYVGNVWYQ
REVFIPKGWAGQRIVLRFDAVTHYGKVWVNNQEVMEHQGGYTPFEADVTPYVIAGKSVRITVCVNNELNW
QTIPPGMVITDENGKKKQSYFHDFFNYAGIHRSVMLYTTPNTWVDDITVVTHVAQDCNHASVDWQVVANG
DVSVELRDADQQVVATGQGTSGTLQVVNPHLWQPGEGYLYELYVTAKSQTECDIYPLRVGIRSVAVKGEQ
FLINHKPFYFTGFGRHEDADLRGKGFDNVLMVHDHALMDWIGANSYRTSHYPYAEEMLDWADEHGIVVID
ETAAVGFNLSLGIGFEAGNKPKELYSEEAVNGETQQAHLQAIKELIARDKNHPSVVMWSIANEPDTRPQG
AREYFAPLAEATRKLDPTRPITCVNVMFCDAHTDTISDLFDVLCLNRYYGWYVQSGDLETAEKVLEKELL
AWQEKLHQPIIITEYGVDTLAGLHSMYTDMWSEEYQCAWLDMYHRVFDRVSAVVGEQVWNFADFATSQGI
LRVGGNKKGIFTRDRKPKSAAFLLQKRWTGMNFGEKPQQGGKQ
>gi|26247864|ref|NP_753904.1| beta-D-glucuronidase [Escherichia coli CFT073]
MLRPVETPTREIKKLDGLWAFSLDRENCGIDQRWWESALQESRAIAVPGSFNDQFADADIRNYVGNVWYQ
REVFIPKGWAGQRIVLRFDAVTHYGKVWVNNQEVMEHQGGYTPFEADVTPYVIAGKSVRITVCVNNELNW
QTIPPGMVITDENGKKKQSYFHDFFNYAGIHRSVMLYTTPNTWVDDITVVTHVAQDCNHASVDWQVGANG
DVSVELRDADQQVVATGQGTSGTLQVVNPHLWQPGEGYLYELCVTAKSQTECDIYLLRVGIRSVAVKGEQ
FLINHKPFYFTGFGRHEDADLRGKGFDNVLMVHDHALMDWIGANSYRTSHYPYAEEMLDWADEHGIVVID
ETAAVGFNLSLGIGFEAGNKPKELYSEEAVNGETQQAHLQAIKELIARDKNHPSVVMWSIANEPDTRPQG
AREYFAPLAEATRKLDPTRPITCVNVMFCDAHTDTISDLFDVLCLNRYYGWYVQSGDLETAEKVLEKELL
AWQEKLHQPIIITEYGVDTLAGLHSMYTDMWSEEYQCAWLDMYHRVFDRVSAVVGEQVWNFADFATSQGI
LRVGGNKKGIFTRDRKPKSAAFLLQKRWTGMNFGEKPQQGGKQ
>gi|157158494|ref|YP_001462906.1| beta-D-glucuronidase [Escherichia coli O139:H28 str. E24377A]
MLRPVETPTREIKKLDGLWAFSLDRENCGIDQRWWESALQESRAIAVPGSFNDQFADADIRNYAGNVWYQ
REVFIPKGWAGQRIVLRFDAVTHYGKVWVNNQEVMEHQGGYTPFEADVTPYVIAGKSVRITVCVNNELNW
QTIPPGMVITDENGKKKQSYFHDFFNYAGIHRSVMLYTTPNTWVDDITVVTHVAQDCNHASVDWQVVANG
DVSVELRDADQQVVATGQGTSGTLQVVNPHLWQPGEGYLYELCVTAKSQTECDIYPLRVGIRSVAVKGEQ
FLINHKPFYFTGFGRHEDADLRGKGFDNVLMVHDHALMDWIGANSYRTSHYPYAEEMLDWADEHGIVVID
ETAAVGFNLSLGIGFEAGNKPKELYSEEAVNGETQQAHLQAIKELIARDKNHPSVVMWSIANEPDTRPQG
AREYFAPLAEATRKLDPTRPITCVNVMFCDAHTDTISDLFDVLCLNRYYGWYVQSGDLETAEKVLEKELL
AWQEKLHQPIIITEYGVDTLAGLHSMYTDMWSEEYQCAWLDMYHRVFDRVSAVVGEQVWNFADFATSQGI
LRVGGNKKGIFTRDRKPKSAAFLLQKRWTGMNFGEKPQQGGKQ
>gi|157161078|ref|YP_001458396.1| beta-D-glucuronidase [Escherichia coli HS]
MLRPVETPTREIKKLDGLWAFSLDRENCGIDQRWWESALQESRAIAVPGSFNDQFADADIRNYAGNVWYQ
REVFIPKGWAGQRIVLRFDAVTHYGKVWVNNQEVMEHQGGYTPFEADVTPYVIAGKSVRITVCVNNELNW
QTIPPGMVITDENGKKKQSYFHDFFNYAGIHRSVMLYTTPNTWVDDITVVTHVAQDCNHASVDWQVVTNG
DVSVELRDADQQVVATGQGTSGTLQVVNPHLWQPGEGYLYELCVTAKSQTEYDIYPLRVGIRSVAVKGEQ
FLINHKPFYFTGFGRHEDADLRGKGFDNVLMVHDHALMDWIGANSYRTSHYPYAEEMLDWADEHGIVVID
ETAAVGFNLSLGIGFEAGNKPKELYSEEAVNGETQQAHLQAIKELIARDKNHPSVVMWSIANEPDTRPQG
AREYFAPLAEATRKLDPTRPITCVNVMFCDAHTDTISDLFDVLCLNRYYGWYVQSGDLETAEKVLEKELL
AWQEKLHQPIIITEYGVDTLAGLHSMYTDMWSEEYQCAWLDMYHRVFDRVSAVVGEQVWNFADFATSQGI
LRVGGNKKGIFTRDRKPKSAAFLLQKRWTGMNFGEKPQQGGKQ
>gi|110641739|ref|YP_669469.1| beta-D-glucuronidase [Escherichia coli 536]
MLRPVETPTREIKKLDGLWAFSLDRENCGIDQRWWESALQESRAIAVPGSFNDQFADADIRNYVGNVWYQ
REVFIPKGWAGQRIVLRFDAVTHYGKVWVNNQEVMEHQGGYTPFEADVTPYVIAGKSVRITVCVNNELNW
QTIPPGMVITDENGKKKQSYFHDFFNYAGIHRSVMLYTTPDTWVDDITVVTHVAQDCNHASVDWQVVANG
DVSVELRDADQQVVATGQGTSGTLQVVNPHLWQPGEGYLYELCVTAKSQTECDIYPLRVGIRSVAVKGEQ
FLINHKPFYFTGFGRHEDADLRGKGFDNVLMVHDHALMDWIGANAYRTSHYPYAEEMLDWADEHGIVVID
ETAAVGFNLSLGIGFEAGNKPKELYSEEAVNGETQQAHLQAIKELIARDKNHPSVVMWSIANEPDTRPQG
AREYFAPLAEATRKLDPTRPITCVNVMFCDAHTDTISDLFDVLCLNRYYGWYVQSGDLETAEKVLEKELL
AWQEKLHQPIIITEYGVDTLAGLHSMYTDMWSEEYQCAWLDMYHRVFDRVSAVVGEQVWNFADFATSQGI
LRVGGNKKGIFTRDRKPKSAAFLLQKRWTGMNFGEKPQQGGKQ
>gi|91210828|ref|YP_540814.1| beta-D-glucuronidase [Escherichia coli UTI89]
MLRPVETPTREIKKLDGLWAFSLDRENCGIDQRWWESALQESRAIAVPGSFNDQFADADIRNYVGNVWYQ
REVFIPKGWAGQRIVLRFDAVTHYGKVWVNNQEVMEHQGGYTPFEADVTPYVIAGKSVRITVCVNNELNW
QTIPPGMVITDENGKKKQSYFHDFFNYAGIHRSVMLYTTPNTWVDDITVVTHVAQDCNHASVDWQVGANG
DVSVELRDADQQVVATGQGTSGTLQVVNPHLWQPGEGYLYELCVTAKSQTECDIYLLRVGIRSVAVKGEQ
FLINHKPFYFTGFGRHEDADLRGKGFDNVLMVHDHALMDWIGANSYRTSHYPYAEEMLDWADEHGIVVID
ETAAVGFNLSLGIGFEAGNKPKELYSEEAVNGETQQAHLQAIKELIARDKNHPSVVMWSIANEPDTRPQG
AREYFAPLAEATRKLDPTRPITCVNVMFCDAHTDTISDLFDVLCLNRYYGWYVQSGDLETAEKVLEKELL
AWQEKLHQPIIITEYGVDTLAGLHSMYTDMWSEEYQCAWLDMYHRVFDRVSAVVGEQVWNFADFATSQGI
LRVGGNKKGIFTRDRKPKSAAFLLQKRWTGMNFGEKPQQGGKQ
>gi|117623803|ref|YP_852716.1| beta-D-glucuronidase [Escherichia coli APEC O1]
MLRPVETPTREIKKLDGLWAFSLDRENCGIDQRWWESALQESRAIAVPGSFNDQFADADIRNYVGNVWYQ
REVFIPKGWAGQRIVLRFDAVTHYGKVWVNNQEVMEHQGGYTPFEADVTPYVIAGKSVRITVCVNNELNW
QTIPPGMVITDENGKKKQSYFHDFFNYAGIHRSVMLYTTPNTWVDDITVVTHVAQDCNHASVDWQVGANG
DVSVELRDADQQVVATGQGTSGTLQVVNPHLWQPGEGYLYELCVTAKSQTECDIYLLRVGIRSVAVKGEQ
FLINHKPFYFTGFGRHEDADLRGKGFDNVLMVHDHALMDWIGANSYRTSHYPYAEEMLDWADEHGIVVID
ETAAVGFNLSLGIGFEAGNKPKELYSEEAVNGETQQAHLQAIKELIARDKNHPSVVMWSIANEPDTRPQG
AREYFAPLAEATRKLDPTRPITCVNVMFCDAHTDTISDLFDVLCLNRYYGWYVQSGDLETAEKVLEKELL
AWQEKLHQPIIITEYGVDTLAGLHSMYTDMWSEEYQCAWLDMYHRVFDRVSAVVGEQVWNFADFATSQGI
LRVGGNKKGIFTRDRKPKSAAFLLQKRWTGMNFGEKPQQGGKQ
>gi|209918929|ref|YP_002293013.1| beta-D-glucuronidase [Escherichia coli SE11]
MLRPVETPTREIKKLDGLWAFSLDRENCGIDQRWWESALQESRAIAVPGSFNDQFADADIRNYAGNVWYQ
REVFIPKGWAGQRIVLRFDAVTHYGKVWVNNQEVMEHQGGYTPFEADVTPYVIAGKSVRITVCVNNELNW
QTIPPGMVITDENGKKKQSYFHDFFNYAGIHRSVMLYTTPNTWVDDITVVTHVAQDCNHASVDWQVVANG
DVSVELRDADQQVVATGQGTSGTLQVVNPHLWQPGEGYLYELCVTAKSQTECDIYPLRVGIRSVAVKGEQ
FLINHKPFYFTGFGRHEDADLRGKGFDNVLMVHDHALMDWIGANSYRTSHYPYAEEMLDWADEHGIVVID
ETAAVGFNLSLGIGFEAGNKPKELYSEEAVNGETQQAHLQAIKELIARDKNHPSVVMWSIANEPDTRPQG
AREYFAPLAEATRKLDPTRPITCVNVMFCDAHTDTISDLFDVLCLNRYYGWYVQSGDLETAEKVLEKELL
AWQEKLHQPIIITEYGVDTLAGLHSMYTDMWSEEYQCAWLDMYHRVFDRVSAVVGEQVWNFADFATSQGI
LRVGGNKKGIFTRDRKPKSAAFLLQKRWTGMNFGEKPQQGGKQ
>gi|170683754|ref|YP_001743637.1| beta-D-glucuronidase [Escherichia coli SMS-3-5]
MLRPVETPTREIKKLDGLWAFSLDRENCGIDQRWWESALQESRAIAVPGSFNDQFADADIRNYVGNVWYQ
REVFIPKGWAGQRIVLRFDAVTHYGKVWVNNQEVMEHQGGYTPFEADVTPYVIAGKSVRITVCVNNELNW
QTIPPGMVITDENGKKKQSYFHDFFNYAGIHRSVMLYITPNTWVDDITVVTHVAQDCNHASVDWQVVANG
DVSVELRDADQQVVATGQGTSGTLQVVNPHLWQPGEGYLYELCVTAKSQTECDIYPLRVGIRSVAVKGEQ
FLINHKPFYFTGFGRHEDADLRGKGFDNVLMVHDHALMDWIGANSYRTSHYPYAEEMLDWADEHGIVVID
ETAAVGFNLSLGIGFEAGNKPKELYSEDAVNGETQQAHLQAIEELIARDKNHPSVVMWSIANEPDTRPQG
AREYFAPLAEATRKLDPTRPITCVNVMFCDAHTDTISDLFDVLCLNRYYGWYVQSGDLETAEKVLEKELL
AWQEKLHQPIIITEYGVDTLAGLHSMYTDMWSEEYQCAWLDMYHRVFDRVSAVVGEQVWNFADFATSQGI
LRVGGNKKGIFTRDRKPKSAAFLLQKRWTGMNFGEKPQQGGKQ
>gi|218554184|ref|YP_002387097.1| beta-D-glucuronidase [Escherichia coli IAI1]
MLRPVETPTREIKKLDGLWAFSLDRENCGIDQRWWESALQESRAIAVPGSFNDQFADADIRNYAGNVWYQ
REVFIPKGWAGQRIVLRFDAVTHYGKVWVNNQEVMEHQGGYTPFEADVTPYVIAGKSVRITVCVNNELNW
QTIPPGMVITDENGKKKQSYFHDFFNYAGIHRSVMLYTTPNTWVDDITVVTHVAQDCNHASVDWQVVANG
DVRVELRDADQQVVATGQGTSGTLQVVNPHLWQPGEGYLYELCVTAKSQTECDIYPLRVGIRSVAVKGEQ
FLINHKPFYFTGFGRHEDADLRGKGFDNVLMVHDHALMDWIGANSYRTSHYPYAEEMLDWADEHGIVVID
ETAAVGFNLSLGIGFEAGNKPKELYSEEAVNGETQQAHLQAIKELIARDKNHPSVVMWSIANEPDTRPQG
AREYFAPLAEATRKLDPTRPITCVNVMFCDAHTDTISDLFDVLCLNRYYGWYVQSGDLETAEKVLEKELL
AWQEKLHQPIIITEYGVDTLAGLHSMYTDMWSEEYQCAWLDMYHRVFDRVSAVVGEQVWNFADFATSQGI
LRVGGNKKGIFTRDRKPKSAAFLLQKRWTGMNFGEKPQQGGKQ
>gi|218558487|ref|YP_002391400.1| beta-D-glucuronidase [Escherichia coli S88]
MLRPVETPTREIKKLDGLWAFSLDRENCGIDQRWWESALQESRAIAVPGSFNDQFADADIRNYVGNVWYQ
REVFIPKGWAGQRIVLRFDAVTHYGKVWVNNQEVMEHQGGYTPFEADVTPYVIAGKSVRITVCVNNELNW
QTIPPGMVITDENGKKKQSYFHDFFNYAGIHRSVMLYTTPNTWVDDITVVTHVAQDCNHASVDWQVGANG
DVSVELRDADQQVVATGQGTSGTLQVVNPHLWQPGEGYLYELCVTAKSQTECDIYLLRVGIRSVAVKGEQ
FLINHKPFYFTGFGRHEDADLRGKGFDNVLMVHDHALMDWIGANSYRTSHYPYAEEMLDWADEHGIVVID
ETAAVGFNLSLGIGFEAGNKPKELYSEEAVNGETQQAHLQAIKELIARDKNHPSVVMWSIANEPDTRPQG
AREYFAPLAEATRKLDPTRPITCVNVMFCDAHTDTISDLFDVLCLNRYYGWYVQSGDLETAEKVLEKELL
AWQEKLHQPIIITEYGVDTLAGLHSMYTDMWSEEYQCAWLDMYHRVFDRVSAVVGEQVWNFADFATSQGI
LRVGGNKKGIFTRDRKPKSAAFLLQKRWTGMNFGEKPQQGGKQ
>gi|218695179|ref|YP_002402846.1| beta-D-glucuronidase [Escherichia coli 55989]
MLRPVETPTREIKKLDGLWAFSLDRENCGIDQRWWESALQESRAIAVPGSFNDQFADADIRNYVGNVWYQ
REVFIPKGWAGQRIVLRFDAVTHYGKVWVNNQEVMEHQGGYTPFEADVTPYVIAGKSVRITVCVNNELNW
QTIPPGMVITDENGKKKQSYFHDFFNYAGIHRSVMVYTTPNTWVDDITVVTHVAQDCNHASVDWQVVANG
DVSVELRDADQQVVATGQGTSGTLQVVNPHLWQPGEGYLYELCVTAKSQTECDIYPLRVGIRSVAVKGEQ
FLINHKPFYFTGFGRHEDADLRGKGFDNVLMVHDHALMDWIGANSYRTSHYPYAEEMLDWADEHGIVVID
ETAAVGFNLSLGIGFEAGNKPKELYSEEAVNGETQQAHLQAIKELIARDKNHPSVVMWSIANEPDTRPQG
AREYFAPLAEATRKLDPTRPITCVNVMFCDAHTDTISDLFDVLCLNRYYGWYVQSGDLETAEKVLEKELL
AWQEKLHQPIIITEYGVDTLAGLHSMYTDMWSEEYQCAWLDMYHRVFDRVSAVVGEQVWNFADFATSQGI
LRVGGNKKGIFTRDRKPKSAAFLLQKRWTGMNFGEKPQQGGKQ
>gi|218705117|ref|YP_002412636.1| beta-D-glucuronidase [Escherichia coli UMN026]
MLRPVETPTREIKKLDGLWAFSLDRENCGIDQRWWESVLQESRAIAVPGSFNDQFADADIRNYVGNVWYQ
REVFIPKGWAGQRIVLRFDAVTHYGKVWVNNQEVMEHQGGYTPFEADVTPYVIAGKSVRITVCVNNELNW
QTIPPGMVITDENGKKKQSYFHDFFNYAGIHRSVMLYTTPNTWVDDITVVTHVAQDCNHASVDWQVVANG
DVSVELRDADQQVVATGQGTSGTLQVVNPHLWQPGEGYLYELCVTAKSQTECDIYPLRVGIRSVAVKGEQ
FLINHKPFYFTGFGRHEDADLRGKGFDNVLMVHDHALMDWIGANSYRTSHYPYAEEMLDWADEHGIVVID
ETAAVGFNLSLGIGFEAGIKPKELYSEEAVNGETQQAHLQAIKELIARDKNHPSVVMWSIANEPDTRPQG
AREYFAPLAEATRKLDPTRPITCVNVMFCDAHTDTISDLFDVLCLNRYYGWYVQSGDLETAEKVLEKELL
AWQEKLHQPIIITEYGVDTLAGLHSMYTDMWSEEYQCAWLDMYHRVFDRVSAVVGEQVWNFADFATSQGI
LRVGGNKKGIFTRDRKPKSAAFLLQKRWTGMNFGEKPQQGGKQ
>gi|218699817|ref|YP_002407446.1| beta-D-glucuronidase [Escherichia coli IAI39]
MLRPVETPTREIKKLDGLWAFSLDRENCGIDQRWWESALQESRAIAVPGSFNDQFADADIRNYVGNVWYQ
REVFIPKGWAGQRIVLRFDAVTHYGKVWVNNQEVMEHQGGYTPFEADVTPYVIAGKSVRITVCVNNELNW
QTIPPGMVITDENGKKKQSYFHDFFNYAGIHRSVMLYTTPNTWVDDITVVTHVAQDCNHASVDWQVVANG
DVSVELRDADQQVVATGQGTSGTLQVVNPHLWQPGEGYLYELCVTAKSQTECDIYPLRVGIRSVAVKGEQ
FLINHKPFYFTGFGRHEDADLRGKGFDNVLMVHDHALMDWIGANSYRTSHYPYAEEMLDWADEHGIVVID
ETAAVGFNLSLGIGFEAGNKPKELYSEEAVNGETQQAHLQAIKELIARDKNHPSVVMWSIANEPDTRPQG
AREYFAPLAEATRKLDPTRPITCVNVMFCDAHTDTISDLFDVLCLNRYYGWYVQSGDLETAEKVLEKELL
AWQEKLHQPIIITEYGVDTLAGLHSMYTDMWSEEYQCAWLDMYHRVFDRVSAVVGEQVWNFADFATSQGI
LRVGGNKKGIFTRDRKPKSAAFLLQKRWTGMNFGEKPQQGGKQ
>gi|218689563|ref|YP_002397775.1| beta-D-glucuronidase [Escherichia coli ED1a]
MLRPVETPTREIKKLDGLWAFSLDRENCGIDQRWWESALQESRAIAVPGSFNDQFADADIRNYVGNVWYQ
REVFIPKGWAGQRIVLRFDAVTHYGKVWVNNQEVMEHQGGYTPFEADVTPYVIAGKSVRITVCVNNELNW
QTIPPGMVITDENGKKKQSYFHDFFNYAGIHRSVMLYTTPNTRVDDITVVTHVAQDCNHASVDWQVVANG
DVSVELRDADQQVVATGQGTSGTLQVVNPHLWQPGEGYLYELCVTAKSQTECDIYPLRVGIRSVAVKGEQ
FLINHKPFYFTGFGRHEDADLRGKGFDNVLMVHDHALMDWIGANSYRTSHYPYAEEMLDWADEHGIVVID
ETAAVGFNLSLGIGFEAGNKPKELYSEEAVNGETQQAHLQAIKELIARDKNHPSVVMWSIANEPDTRPQG
AREYFAPLAEATRKLDPTRPITCVNVMFCDAHTDTISDLFDVLCLNRYYGWYVQSGDLETAEKVLEKELL
AWQEKLHQPIIITEYGVDTLAGLHSMYTDMWSEEYQCAWLDMYHRVFDRVSAVVGEQVWNFADFATSQGI
LRVGGNKKGIFTRDRKPKSAAFLLQKRWTGMNFGEKPQQGGKQ
>gi|253773426|ref|YP_003036257.1| beta-D-glucuronidase [Escherichia coli 'BL21-Gold(DE3)pLysS AG']
MLRPVETPTREIKKLDGLWAFSLDRENCGIDQRWWESALQESRAIAVPGSFNDQFADADIRNYVGNVWYQ
REVFIPKGWAGQRIVLRFDAVTHYGKVWVNNQEVMEHQGGYTPFEADVTPYVIAGKSVRITVCVNNELNW
QTIPPGMVITDENGKKKQSYFHDFFNYAGIHRSVMLYTTPNTWVDDITVVTHVAQACNHASVDWQVVANG
DVSVELRDADQQVVATGQGTSGTLQVVNPHLWQSGEGYLYELCVTAKSQTECDIYPLRVGIRSVAVKGEQ
FLINHKPFYFTGFGRHEDADLRGKGFDNVLMVHDHALMDWIGANSYRTSHYPYAEEMLDWADEHGIVVID
ETAAVGFNLSLGIGFEAGNKPKELYSEEAVNGETQQAHLQAIKELIARDKNHPSVVMWSIANEPDTRPQG
AREYFAPLAEATRKLDPTRPITCVNVMFCDAHTDTISDLFDVLCLNRYYGWYVQSGDLETAEKVLEKELL
AWQEKLHQPIIITEYGVDTLAGLHSMYTDMWSEEYQCAWLDMYHRVFDRVSAVVGEQVWNFADFATSQGI
LRVGGNKKGIFTRDRKPKSAAFLLQKRWTGMNFGEKPQQGGKQ
>gi|254161678|ref|YP_003044786.1| beta-D-glucuronidase [Escherichia coli B str. REL606]
MLRPVETPTREIKKLDGLWAFSLDRENCGIDQRWWESALQESRAIAVPGSFNDQFADADIRNYVGNVWYQ
REVFIPKGWAGQRIVLRFDAVTHYGKVWVNNQEVMEHQGGYTPFEADVTPYVIAGKSVRITVCVNNELNW
QTIPPGMVITDENGKKKQSYFHDFFNYAGIHRSVMLYTTPNTWVDDITVVTHVAQACNHASVDWQVVANG
DVSVELRDADQQVVATGQGTSGTLQVVNPHLWQSGEGYLYELCVTAKSQTECDIYPLRVGIRSVAVKGEQ
FLINHKPFYFTGFGRHEDADLRGKGFDNVLMVHDHALMDWIGANSYRTSHYPYAEEMLDWADEHGIVVID
ETAAVGFNLSLGIGFEAGNKPKELYSEEAVNGETQQAHLQAIKELIARDKNHPSVVMWSIANEPDTRPQG
AREYFAPLAEATRKLDPTRPITCVNVMFCDAHTDTISDLFDVLCLNRYYGWYVQSGDLETAEKVLEKELL
AWQEKLHQPIIITEYGVDTLAGLHSMYTDMWSEEYQCAWLDMYHRVFDRVSAVVGEQVWNFADFATSQGI
LRVGGNKKGIFTRDRKPKSAAFLLQKRWTGMNFGEKPQQGGKQ
>gi|170081281|ref|YP_001730601.1| beta-D-glucuronidase [Escherichia coli str. K-12 substr. DH10B]
MLRPVETPTREIKKLDGLWAFSLDRENCGIDQRWWESALQESRAIAVPGSFNDQFADADIRNYAGNVWYQ
REVFIPKGWAGQRIVLRFDAVTHYGKVWVNNQEVMEHQGGYTPFEADVTPYVIAGKSVRITVCVNNELNW
QTIPPGMVITDENGKKKQSYFHDFFNYAGIHRSVMLYTTPNTWVDDITVVTHVAQDCNHASVDWQVVANG
DVSVELRDADQQVVATGQGTSGTLQVVNPHLWQPGEGYLYELCVTAKSQTECDIYPLRVGIRSVAVKGEQ
FLINHKPFYFTGFGRHEDADLRGKGFDNVLMVHDHALMDWIGANSYRTSHYPYAEEMLDWADEHGIVVID
ETAAVGFNLSLGIGFEAGNKPKELYSEEAVNGETQQAHLQAIKELIARDKNHPSVVMWSIANEPDTRPQG
AREYFAPLAEATRKLDPTRPITCVNVMFCDAHTDTISDLFDVLCLNRYYGWYVQSGDLETAEKVLEKELL
AWQEKLHQPIIITEYGVDTLAGLHSMYTDMWSEEYQCAWLDMYHRVFDRVSAVVGEQVWNFADFATSQGI
LRVGGNKKGIFTRDRKPKSAAFLLQKRWTGMNFGEKPQQGGKQ
>gi|16129575|ref|NP_416134.1| beta-glucuronidase [Escherichia coli str. K-12 substr. MG1655]
MLRPVETPTREIKKLDGLWAFSLDRENCGIDQRWWESALQESRAIAVPGSFNDQFADADIRNYAGNVWYQ
REVFIPKGWAGQRIVLRFDAVTHYGKVWVNNQEVMEHQGGYTPFEADVTPYVIAGKSVRITVCVNNELNW
QTIPPGMVITDENGKKKQSYFHDFFNYAGIHRSVMLYTTPNTWVDDITVVTHVAQDCNHASVDWQVVANG
DVSVELRDADQQVVATGQGTSGTLQVVNPHLWQPGEGYLYELCVTAKSQTECDIYPLRVGIRSVAVKGEQ
FLINHKPFYFTGFGRHEDADLRGKGFDNVLMVHDHALMDWIGANSYRTSHYPYAEEMLDWADEHGIVVID
ETAAVGFNLSLGIGFEAGNKPKELYSEEAVNGETQQAHLQAIKELIARDKNHPSVVMWSIANEPDTRPQG
AREYFAPLAEATRKLDPTRPITCVNVMFCDAHTDTISDLFDVLCLNRYYGWYVQSGDLETAEKVLEKELL
AWQEKLHQPIIITEYGVDTLAGLHSMYTDMWSEEYQCAWLDMYHRVFDRVSAVVGEQVWNFADFATSQGI
LRVGGNKKGIFTRDRKPKSAAFLLQKRWTGMNFGEKPQQGGKQ
>gi|238900832|ref|YP_002926628.1| beta-D-glucuronidase [Escherichia coli BW2952]
MLRPVETPTREIKKLDGLWAFSLDRENCGIDQRWWESALQESRAIAVPGSFNDQFADADIRNYAGNVWYQ
REVFIPKGWAGQRIVLRFDAVTHYGKVWVNNQEVMEHQGGYTPFEADVTPYVIAGKSVRITVCVNNELNW
QTIPPGMVITDENGKKKQSYFHDFFNYAGIHRSVMLYTTPNTWVDDITVVTHVAQDCNHASVDWQVVANG
DVSVELRDADQQVVATGQGTSGTLQVVNPHLWQPGEGYLYELCVTAKSQTECDIYPLRVGIRSVAVKGEQ
FLINHKPFYFTGFGRHEDADLRGKGFDNVLMVHDHALMDWIGANSYRTSHYPYAEEMLDWADEHGIVVID
ETAAVGFNLSLGIGFEAGNKPKELYSEEAVNGETQQAHLQAIKELIARDKNHPSVVMWSIANEPDTRPQG
AREYFAPLAEATRKLDPTRPITCVNVMFCDAHTDTISDLFDVLCLNRYYGWYVQSGDLETAEKVLEKELL
AWQEKLHQPIIITEYGVDTLAGLHSMYTDMWSEEYQCAWLDMYHRVFDRVSAVVGEQVWNFADFATSQGI
LRVGGNKKGIFTRDRKPKSAAFLLQKRWTGMNFGEKPQQGGKQ
>gi|15804986|ref|NP_288053.1| beta-D-glucuronidase [Escherichia coli O157:H7 str. EDL933]
MLRPVETPTREIKKLDGLWAFSLDRENCGIEQRWWESALQESRAIAVPGSFNDQFADADIRNYVGNVWYQ
REVFIPKGWAGQRIVLRFDAVTHYGKVWVNNQEVMEHQGGYTPFEADVTPYVIAGKSVRITVCVNNELNW
QTIPPGMVITDENGKKKQSYFHDFFNYAGIHRSVMLYTTPNTWVDDITVVTHVAQDCNHASVDWQVVANG
DVSVELRDADQQVVATGQRGTSGTLQVVNPHLWQPGEGYLYELYVTAKSRTECDIYPLRVGIRSVAVKGE
QFLINHKPFYFTGFGRHEDADLRGKGFDNVLMVHDHALMDWIGANSYRTSHYPYAEEMLDWADEHGIVVI
DETAAVGFNLSLGIGFEAGNKPKELYSEEAVNGETQQAHLQAIKELIARDKNHPSVVMWSIANEPDTRPQ
GAREYFAPLAEATRKLDPTRPITCVNVMFCDAHTDTISDLFDVLCLNRYYGWYVQSGDLETAEKVLEKEL
LAWQEKLHQPIIITEYGVDTLAGLHSMYTDMWSEEYQCAWLDMYHRVFDRVSAVVGEQVWNFADFATSQG
ILRVGGNKKGIFTRDRKPKSAAFLLQKRWTGMNFGEKPQQGGKQ
>gi|194735430|ref|YP_002116086.1| beta-D-glucuronidase [Salmonella enterica subsp. enterica serovar Schwarzengrund str. CVM19633]
MLRPVETQSREIKKLDGLWSFCTDADDCGIAQQWWRQPLPQSRAIAVPGSYNDQFADAEIRNYVGNVWYQ
LNVRIPKGWEHQRIVLRFDAVTHYGKVWVNDHAVMEHQGGYTPFEADISHLAAAGESIRITVCVNNELSW
QTIPPGVVTRDETGKRQQSYFHDFFNYAGIHRSVMLYTTPKTFVQDITVTTEVANDLSRATLSWRVEANG
EVRVELRDAGQHIVAYGEGAKGELQIAAPRLWQPGEGYLYELRVIAQHQDERDDYPLRVGIRSVAVKGEQ
FLINHKPFYFTGFGRHEDADLRGKGFDNVLMVHDHALMSWIGANSYRTSHYPYAEEMLDWADEHGIVVID
ETAAVGFNLSLGIGFDSCEKPKALYSEEGVNDETQRAHLKAIQELIARDKNHPSVVMWSIANEPDTRPEG
ARDYFAPLAQATRELDPTRPITCVNVMFCDVETDTITDLFDVVCLNRYYGWYVQSGDLAKAEKVLEKELL
AWQEKLHRPIIMTEYGVDTLAGLHSMYSDMWSEEYQCAWLEMYHRVFDRVSAVVGEQVWNFADFATSQGI
MRVGGNRKGIFTRDRRPKSAAFILQKRWTGMTFGEKPQQGEKS
>gi|110805590|ref|YP_689110.1| beta-D-glucuronidase [Shigella flexneri 5 str. 8401]
MLRPVETPTREIKKLDGLWAFSLDRENCGIDQRWWESALQESRAIAVPGSFNDQFADADIRNYVGNVWYQ
REVFIPKGWAGQRIVLRFDAVTHYGKVWVNNQEVMEHQGGYTPFEADVTPYVIAGKSVRITVCVNNELNW
QTIPPGMVITDENGKKKQSYFHDFFNYAGIHRSVMLYTTPNTWVDDITVVTHVAQDCNHASVDWQVVANG
DISVELRDADQQVVATGQGTSGTLQVVNPHLWQPGEGYLYELCVTAKSQTECDIYPLRVGIRSVAVKGEQ
FLINHKPFYFTGFGRHEDADLRGKGFDNVLMVHDHALMDWIGANSYRISHYPYAEEMLDWADEHGIVVID
ETAAVGFNLSLGIGFEAGNKPKELYSEEAVNGETQQAHLQAIKELIARDKNHPSVVMWSIANEPDTRPQG
AREYFAPLAEATRKLDPTRPITCVNVMFCDAHTDTISDLFDVLCLNRYYGWYVQSGDLETAEKVLEKELL
AWQEKLHQPIIITEYGVDTLAGLHSMYTDMWSEEYQCAWLDMYHRVFDRVSAVVGEQVWNFADFATSQGI
LRVGGNKKGIFTRDRKPKSAAFLLQKRWTGMNFGEKPQQGGKQ
>gi|24113005|ref|NP_707515.1| beta-D-glucuronidase [Shigella flexneri 2a str. 301]
MLRPVETPTREIKKLDGLWAFSLDRENCGIDQRWCESALQESRAIAVPGSFNDQFADADIRNYVGNVWYQ
REVFIPKGWAGQRIVLRFDAVTHYGKVWVNNQEVMEHQGGYTPFEADVTPYVIAGKSVRITVCVNNELNW
QTIPPGMVITDENGKKKQSYFHDFFNYAGIHRSVMLYTTPNTWVDDITVVTHVAQDCNHASVDWQVVANG
DISVELRDADQQVVATGQGTSGTLQVVNPHLWQPGEGYLYELCVTAKSQTECDIYPLRVGIRSVAVKGEQ
FLINHKPFYFTGFGRHEDADLRGKGFDNVLMVHDHALMDWIGANSYRTSHYPYAEEMLDWADEHGIVVID
ETAAVGFNLSLGIGFEAGNKPKELYSEEAGNGETQQAHLQAIKELIARDKNHPSVVMWSIANEPDTRPQG
AREYFAPLAEATRKLDPTRPITCVNVMFCDAHTDTISDLFDVLCLNRYYGWYVQSGDLETAEKVLEKELL
AWQEKLHQPIIITEYGVDTLAGLHSMYTDMWSEEYQCAWLDMYHRVFDRVSAVVGEQVWNFADFATSQGI
LRVGGNN
>gi|30063131|ref|NP_837302.1| beta-D-glucuronidase [Shigella flexneri 2a str. 2457T]
MLRPVETPTREIKKLDGLWAFSLDRENCGIDQRWCESALQESRAIAVPGSFNDQFADADIRNYVGNVWYQ
REVFIPKGWAGQRIVLRFDAVTHYGKVWVNNQEVMEHQGGYTPFEADVTPYVIAGKSVRITVCVNNELNW
QTIPPGMVITDENGKKKQSYFHDFFNYAGIHRSVMLYTTPNTWVDDITVVTHVAQDCNHASVDWQVVANG
DISVELRDADQQVVATGQGTSGTLQVVNPHLWQPGEGYLYELCVTAKSQTECDIYPLRVGIRSVAVKGEQ
FLINHKPFYFTGFGRHEDADLRGKGFDNVLMVHDHALMDWIGANSYRTSHYPYAEEMLDWADEHGIVVID
ETAAVGFNLSLGIGFEAGNKPKELYSEEAVNGETQQAHLQAIKELIARDKNHPSVVMWSIANEPDTRPQG
AREYFAPLAEATRKLDPTRPITCVNVMFCDAHTDTISDLFDVLCLNRYYGWYVQSGDLETAEKVLEKELL
AWQEKLHQPIIITEYGVDTLAGLHSMYTDMWSEEYQCAWLDMYHRVFDRVSAVVGEQVWNFADFATSQGI
LRVGGNN
>gi|187730644|ref|YP_001880370.1| beta-D-glucuronidase [Shigella boydii CDC 3083-94]
MLRPVETPTREIKKLDGLWAFSLDRENCGIDQRWWESALQESRAIAVPGSFNDQFADADIRNYVGNVWYQ
REVFIPKGWAGQRIVLRFDAVTHYGKVWVNNQEVMEHQGGYTPFEADVTPYVIAGKSVRITVCVNNELNW
QTIPPGMVITDENGKKKQSYFHDFFNYAGIHRSVMVYTTPNTWVDDITVVTHVAQDCNHASVDWQVVANG
DVSVELRDADQQVVATGQGTSGTLQVVNPHLWQPGEGYLYELCVTAKSQTECDIYPLRVGIRSVAVKDEQ
FLINHKPFYFTGFGRHEDADLRGKGFDNVLMVHDHALMDWIGANSYRTSHYPYAEEMLEWADEHGIVVID
ETAAVGFNLSLGIGFEAGNKPKELYSEEAVNGETQQAHLQAIKELIARDKNHPSVVMWSIANEPDTRPQG
AREYFAPLAEATRKLDPTRPITCVNVMFCDAHTDTISDLFDVLCLNRYYGWYVQSGDLETAEKVLEKELL
AWQEKLHQPIIITEYGVDTLAGLHSMYTDMWSEEYQCAWLDMYHRVFDRVSAVVGEQVWNFADFATSQGI
LRVGGNKKGIFTRDRKPKSAAFLLQKRWTGMNFGEKPQQGGKQ
>gi|74312058|ref|YP_310477.1| beta-D-glucuronidase [Shigella sonnei Ss046]
MLRPVETPTREIKKLDGLWAFSLDRENCGIDQRWWESALQESRAIAVPGSFNDQFADADIRNYAGNVWYQ
REVFIPKGWAGQRIVLRFDAVTHYGKVWVNNQEVMEHQGGYTPFEADVTPYVIAGKSVRITVCVNNELNW
QTIPPGMVITDENGKKKQSYFHDFFNYAGIHRSVMLYTTPNTWVDDITVVTHVAQDCNHASVDWQVVANG
DVSVELRDADQQVVATGQGTSGTLQVVNPHLWQPGEGYLYELCVTAKSQTECDIYPLRVGIRSVAVKGEQ
FLINHKPFYFTGFGRHEDADLRGKGFDNVLMVHDHALMDWIGANSYRTSHYPYAEEMLDWADEHGIVVID
ETAAVGFNLSLGIGFEAGNKPKELYSEEAVNGETQQAHLQAIKELIARDKNHPSVVMWSIANEPDTRPQG
AREYFAPLAEATRKLDPTRPITCVNVMFCDAHTDTISDLFDVLCLNRYYGWYVQSGDLETAEKVLEKELL
AWQEKLHQPIIITEYGVDTLAGLHSMYTDMWSEEYQCAWLDMYHRVFDRVSAVVGEQVWNFADFATSQGI
LRVGGNKKGIFTRDRKPKSAAFLLQKRWTGMNFGEKPQQGGKQ
>gi|269140366|ref|YP_003297067.1| beta-D-glucuronidase [Edwardsiella tarda EIB202]
MLKPIESRSRERKNLSGLWQFVPDVQRCGHREQWWCGPLPGARSIAVPASFNDQFADEAIRNHVGDVWYQ
TEVRVPRGWAGQRMVLRFDAVTHGATVWVDETQVMAHQGGYTPFETDISALLAGREQVRVTVCVNNELSW
HTIPPGRVTEVNGERRLQYSYDFFNYAGIHRPVWLYSTPQDYVRDVCVTTEISADGAQGLVHYAVDAGDA
GVQCRLLDEQQNCVAESEGGEGTLTVANPRLWQPGEGYLYTLQVCAGEGIDEYTLRVGIRTVEVTESAFL
INGKPFYFTGFGRHEDADLRGRGLDPVLLVHDHALMRWIGANSYRTSHYPYAEEMLDWADEHGIVVIDET
PAVGMMALNGFTLDLSSRLDEKLFCEERIGSQTQRAHLQAIRELIARDKNHPSVVMWSLANEPDVREAAA
RDYFAPLVQAARELDPSRPLCCVNIMLCPPDKDTISDLFDVLCLNRYFGWYVNSGDLATAGRELEQELSV
WHARHHKPIIITEYGADTLAGLHSVYPEMWSEEFQAQFLTTYHRVFDRLPYVVGEQVWNFADFATAQGIL
RAGGNKKGVFTRDRKPKAAAFTLKARWTAVQYGVKPAGDKGGAQ
>gi|238921288|ref|YP_002934803.1| beta-glucuronidase, putative [Edwardsiella ictaluri 93-146]
MLKPIESRSRERKNLSGLWQFVPDVQRCGHREQWWCGTLPGGRTIAVPGSFNDQFADAAIRNHVGDVWYQ
TEVRVPRGWNGQRIVLRFDAVTHGATVWVDETQVMVHQGGYTPFEADISALLAGREQVRVTVCVNNELSW
HTIPPGRVTEVNGERRLQYSYDFFNYAGIHRPVWLYSTPQDYLRDVRVTTEISADGAQGLVHYAVDAGDV
GVHCRLLDDQQHCVAESEGDEGTLTVSNPRLWQPGEGYLYTLMVYSGEGDGADEYALRVGIRTVEVTETA
FLINGNPFYFTGFGRHEDADLRGRGLDHVLLVHDHALMRWIGANSYRTSHYPYAEEMLDWADEHGIVVID
ETPAVGMMALHGFTLDLTSRGEKLFCEERIGSQTQQAHLQAIRELIARDKNHPSVVMWSLANEPDVREAA
ARDYFAPLVQAARELDPSRPLCCVNIMLCPPDKDTISDLFDVLCLNRYFGWYVNSGDLATAGRELEQELS
VWHERHRKPIIITEYGADTLAGLHSLYPEMWSEEFQAQFLTTYHRVFDRLPYVVGEQVWNFADFATAQGI
LRAGGNRKGVFTRDRKPKAAAFTLKARWTAVQYGMKPAGDKGGAQ
>gi|70727644|ref|YP_254560.1| beta-D-glucuronidase [Staphylococcus haemolyticus JCSC1435]
MLYPINTETRQLLDVSGIWKFKLVGYKEHVDVSQALDTEYVMAVPGSYNDQGVIQSIRQHVGDVYYEREI
MIPKHLKGERIVLRFGSVTHHATVYLDGKEIVTHSGGFLPFEVNITEIATTGSHRLTVKVNNILTHSTLP
VGNYSERVDEDGTVTPVNTPNFDFFNYAGIHRPVKIYTTPQTYIQDIVINPEVKQSGESIVNYKVNVHGN
RSDIDRISVTIIDEDGQVVTKHDESEGAMSIDNPHLWQPLNAYLYHMKVELLNDGEVVDVYTERFGIRSV
EVKDGQFLINNKPFYFKGFGKHEDTFYSGRGLNEAANVMDINLMKWIGANSFRTAHYPYSEEMMRLADEQ
GIVVIDETTAVGVHLNFMVALGGQLEHDTWKEIDTHQAHKEVIEGLIERDKNHACVVMWSIANEPASNEK
GAKAYFEPFVELAKRKDPQKRPVTIVTILMAQPDVCEVQDLVDVLCLNRYYGWYTQSADLASAKKALDKE
LAQWSERQPNKPIMFTEYGADTVAGMHAIDDQMFTEEYQLNYYKANHEIMDKYPQFIGEQTWNFADFETS
NGIIRVQGNKKGIFTRDRKPKAIAHYFKERWHNIPDFNYKS
>gi|253753727|ref|YP_003026868.1| beta-D-glucuronidase [Streptococcus suis P1/7]
MLYPIQTKTRSVYSLNGIWKFKQGNNDVHTLLDTDEVMVVPSSFNDVVVDKDKRRFVGDNWYELMVALPV
VADDEELVVRFGSVTHQAKVYADGQLIREHKGGFTPFECLIPSNLYDADQFRLTVCANNELNYTTLPVGN
YSEEVDENGQIVKTVKENFDFFNYAGIQRTVHLYKRPQNRIEDIVIRTELNQDLTQAVVNVDVKTVGQYD
SIRMSILDQEGQEVGLLENGQMVIEHPRLWEVLDAYLYTAKVELVDGENLLDTYSEQFGIRSVAVENGQF
FINGKPFYFKGFGKHEDTFINGRGFNEAANLMDLNLLKDIGANSFRTSHYPYSEEMMRLADRLGIVVLDE
VPAVGLFQLFNAALNLTGDSEEAKNTWEVMQTKEAHELVIDELIARDKNHPSVVMWVVANEPAGHEKGAR
AYFEPLIQRMRDRDPSKRPVTLVNIMTATPDKDEVMDLVDVVCLNRYYGWYVAHGDLKAAEKGLRQELET
WQKLYPDKPILITEYGADTLPGLHSMWDIPYTEEFQVDYYDMNHCVFDSIPNLVGEQVWNFADFETTVGI
IRIQGNHKGLFSRNRQPKQIVREIKKRWTAIPNYHYKRK
>gi|146318817|ref|YP_001198529.1| beta-D-glucuronidase [Streptococcus suis 05ZYH33]
MLYPIQTKTRSVYSLNGIWKFKQGNNDVHTLLDTDEVMVVPSSFNDVVVDKDKRRFVGDNWYELMVALPV
VADDEELVVRFGSVTHQVKVYADGQLIREHKGGFTPFECLIPSNLYDADQFRLTVCANNELNYTTLPVGN
YSEEVDENGQIVKTVKENFDFFNYAGIQRTVHLYKRPQNRIEDIVIRTELNQDLTQAVVNVDVKTVGQYD
SIRMSILDQEGQEVGLLENGQMVIEHPRLWEVLDAYLYTAKVELVDGENLLDTYSEQFGIRSVAVENGQF
FINGKPFYFKGFGKHEDTFINGRGFNEAANLMDLNLLKDIGANSFRTSHYPYSEEMMRLADRLGIVVLDE
VPAVGLFQLFNAALNLTGDSEEAKNTWEVMQTKEAHELVIDELIARDKNHPSVVMWVVANEPAGHEKGAR
AYFEPLIQRMRDRDPSKRPVTLVNIMTATPDKDEVMDLVDVVCLNRYYGWYVAHGDLKAAEKGLRQELET
WQKLYPDKPILITEYGADTLPGLHSMWDIPYTEEFQVDYYDMNHCVFDSIPNLVGEQVWNFADFETTVGI
IRIQGNHKGLFSRNRQPKQIVREIKKRWTAIPNYHYKRK
>gi|253751904|ref|YP_003025045.1| beta-D-glucuronidase [Streptococcus suis SC84]
MLYPIQTKTRSVYSLNGIWKFKQGNNDVHTLLDTDEVMVVPSSFNDVVVDKDKRRFVGDNWYELMVALPV
VADDEELVVRFGSVTHQAKVYADGQLIREHKGGFTPFECLIPSNLYDADQFRLTVCANNELNYTTLPVGN
YSEEVDENGQIVKTVKENFDFFNYAGIQRTVHLYKRPQNRIEDIVIRTELNQDLTQAVVNVDVKTVGQYD
SIRMSILDQEGQEVGLLENGQMVIEHPRLWEVLDAYLYTAKVELVDGENLLDTYSEQFGIRSVAVENGQF
FINGKPFYFKGFGKHEDTFINGRGFNEAANLMDLNLLKDIGANSFRTSHYPYSEEMMRLADRLGIVVLDE
VPAVGLFQLFNAALNLTGDSEEAKNTWEVMQTKEAHELVIDELIARDKNHPSVVMWVVANEPAGHEKGAR
AYFEPLIQRMRDRDPSKRPVTLVNIMTATPDKDEVMDLVDVVCLNRYYGWYVAHGDLKAAEKGLRQELET
WQKLYPDKPILITEYGADTLPGLHSMWDIPYTEEFQVDYYDMNHCVFDSIPNLVGEQVWNFADFETTVGI
IRIQGNHKGLFSRNRQPKQIVREIKKRWTAIPNYHYKRK
>gi|253755394|ref|YP_003028534.1| beta-D-glucuronidase [Streptococcus suis BM407]
MLYPIQTKTRSVYSLNGIWKFKQGNNDVHTLLDTDEVMVVPSSFNDVVVDKDKRRFVGDNWYELMVALPV
VADDEELVVRFGSVTHQAKVYADGQLIREHKGGFTPFECLIPSNLYDADQFRLTVCANNELNYTTLPVGN
YSEEVDENGQIVKTVKENFDFFNYAGIQRTVHLYKRPQNRIEDIVIRTELNQDLTQAVVNVDVKTVGQYD
SIRMSILDQEGQEVGLLENGQMVIEHPRLWEVLDAYLYTAKVELVDGENLLDTYSEQFGIRSVAVENGQF
FINGKPFYFKGFGKHEDTFINGRGFNEAANLMDLNLLKDIGANSFRTSHYPYSEEMMRLADRLGIVVLDE
VPAVGLFQLFNAALNLTGDSEEAKNTWEVMQTKEAHELVIDELIARDKNHPSVVMWVVANEPAGHEKGAR
AYFEPLIQRMRDRDPSKRPVTLVNIMTATPDKDEVMDLVDVVCLNRYYGWYVAHGDLKAAEKGLRQELET
WQKLYPDKPILITEYGADTLPGLHSMWDIPYTEEFQVDYYDMNHCVFDSIPNLVGEQVWNFADFETTVGI
IRIQGNHKGLFSRNRQPKQIVREIKKRWTAIPNYHYKRK
>gi|225859888|ref|YP_002741398.1| beta-D-glucuronidase [Streptococcus pneumoniae 70585]
MLYPIQTKTRSVYSLNGIWAFKQGNNDVQSLLDTDEVMVVPSSFNDIVVDKEKRRFVGDNWYELMVAIPA
VSDDEELVVRFGSVTHQAMVYADGQLIGKHKGGFTPFECLVPSELYGLDQFRLTVCANNELNYTTLPVGN
YSEEVDENGQIVKTVKENFDFFNYAGIQRNVHLYKRPKNRVDDIVIRTELNNELTQAVVHVEVATVGQYD
SIRIHIFNQEGQELGLLENGRIVIDNPRLWEVLDAYLYTAKVELFDGESLLDTYCEQFGLRSVAVENGQF
FINGKPFYFKGFGKHEDTFINGRGFNEAANLMDLNLLKDIGANSFRTSHYPYSEEMMRLADRLGIVVIDE
VPAVGLFQLFNAALNLTGDSDEVKNTWEVMQTKDAHELVIDELIARDKNHPSVVMWVVANEPAGHEKGAR
AYFEPLIQRMRDRDPSNRPVTLVNIMTATPDKDEVMDLVDVVCLNRYYGWYAAHGDLKMAEKGLRKELET
WQELYPDKPILITEYGADTLPGLHSMWDIPYTEEFQVDYYDMNHRVFDSISNVVGEQVWNFADFETTVGL
IRIQGNHKGLFSRNRQPKQIVREIKKRWTAIPNYHYKRK
>gi|225868881|ref|YP_002744829.1| beta-glucuronidase [Streptococcus equi subsp. zooepidemicus]
MLYPILTKTRKIYDLGGLWQFKLGDHNPQELLASDELMVVPTSFNDVVVDKDKRNYIGDFWYERFVDVPD
LAADEELVLRFGSVTHNATVYVNGQALGQHKGGFTPFEVLVPETHYQDNQIKVSVCANNILDYTSLPVGN
YSEETQEDGSIKKIVKENFDFFNYAGIHRPVKLMVRPKCHISDITITSDLSEDMTSALVEVSVETSAAVD
EVKVTIFDEEHKLVAQAIDGKARLDKVRLWEVLDAYLYTAHVELIVDGNVVDSYDESFGIRSIAVEEGQF
LLNGKPVYFKGFGKHEDTFINGRGLNEAANLMDMNLLKELGANSFRTSHYPYSEEMMRLADRMGILVIDE
IPAVGLFQNFTASLDLSPKDNGTWSVMKTKEAHEQAICELVQRDKNHPSVVMWVVANEPASHEEGAHEYF
EPLVALYKALDPQQRPVTLVNLLLATPDRDKVMDLVDVICLNRYYAWYVDHGDLTKGEVGLRQELLEWQK
KFPNKPILMTEYGADTLPGLHSMWDIPYTEEFQCSFYEMSHRVFDEIPNLVGEQVWNFADFETNLMIFRI
QGNHKGLFSRNRQPKHVVGLFKERWNTIPHYNYKKK
>gi|222153338|ref|YP_002562515.1| beta-D-glucuronidase [Streptococcus uberis 0140J]
MLYPTLTKTRSVYDLCGVWNFKLGDHNPAELLSSEEIMVVPTSFNDIVVDKDKRNYIGDFWYEKMIDIPR
VLEGEELVLRFGSVTHHAKVYVNGQFLGEHKGGFTPFEMLVPEALYKENTCKISVCANNVLDYTTLPVGN
YSEEEQEDGSVKKVVKENFDFFNYAGIHRPVKLIVRPKNHISDITITSEFNQDLTEATIKVSLETSGKID
KFQITIFDEDMQLVATSDTESLTIPNVHLWEVLDAYLYTVRVETFVGDKLLDTYEEPYGIRTVEVKDAQF
LVNKKPVYFKGFGKHEDTFINGRGLNEAANLMDLNLLKDIGANSFRTSHYPYSEEMMRLADRMGILVIDE
IPAVGLFQNFTASLDFSGKDNGTWSKMATQEAHELAIRELVKRDKNHACVVMWVVANEPASHEEGAHEYF
EPLIQRYRDLDPQNRPVTLVNIMMATPEKDKVMDLVDVICLNRYYGWYIDHGDLIKGEEGLRKELLAWQE
KFPEKPILMTEYGADTLPGLHSNWDIPYTEEFQCDFYDMSHRVFDEIPNLVGEQVWNFADFETNLMILRV
QGNHKGLYTRGRQPKQVVRQFKKRWKAIPNYHSKKK
>gi|195977820|ref|YP_002123064.1| beta-D-glucuronidase [Streptococcus equi subsp. zooepidemicus MGCS10565]
MLYPILTKTRKIYDLGGLWQFKLGDHNPQELLASDELMVVPTSFNDVVVDKDKRNYIGDFWYERFVDVPD
LAADEELVLRFGSVTHNATVYVNGQALGHHKGGFTPFEVLVPEDLYQDNQIKVSVCANNILDYTSLPVGN
YSEETQEDGSIKKIVKENFDFFNYAGIHRPVKLMVRPKCHISDITITSDLSEDLTSALVKVSVETSVAVD
EVKVTIFDEEHKLVAQAIDGKARLDKVRLWEVLDAYLYTAHVELIVDGNVVDSYDEPFGIRSITVEKGQF
LLNGKPVYFKGFGKHEDTFINGRGLNEAANLMDMNLFKELGANSFRTSHYPYSEEMMRLADRMGILVIDE
VPAVGLFQNFTASLDLSPKDNGTWSVMKTKEAHEQAIRELVKRDKNHPSVVMWVVANEPASHEEGAHEYF
EPLIALYKALDPQQRPVTLVNLLLATPDRDKVMDLVDVISLNRYYAWYVDHGDLIKGEVGLRQELLEWQS
KFPEKPILMTEYGADTLPGLHSMWDIPYTEEFQCRFYEMSHRVFDEIPNLVGEQVWNFADFETNLMIFRI
QGNHKGLFSRNRQPKHVVGLFKERWNTIPHYNYKKK
>gi|251782773|ref|YP_002997076.1| beta-D-glucuronidase [Streptococcus dysgalactiae subsp. equisimilis GGS_124]
MLYPTLTKTRSLYDLSGLWQFKLGDHNPEDCLSTEDVMVVPTSFNDVVVDKDKRNYIGDFWYERLVDLPK
LAKDDELVLRFGSVTHNATVYVNGRELASHKGGFTPFEVVVPEELYQDHQIRISVRANNILDYSTLPVGN
YSEERQEDGSMKKVVKENFDFFNYAGIHRPVKLVVRPKTHISDITITSDLSDDLKTADLSMAVETSAAVD
AIQVTILDEERQVVGQTNDGHVKLDCVHLWEVLDAYLYTARIEISVDGKIVDTYEEPFGVRSVHVADGQF
FVNHKPVYFKGFGKHEDTFINGRGLNEAANLMDMNLLKEIGANSFRTSHYPYSEEMMRLADRMGILVIDE
IPAVGLFQNFTASLDLTPKDMGTWTVMETKKAHEQAIQELVKRDKNHPSVVMWVVANEPASHEAGAHGYF
EPLVALYKELDPQKRPVTLVNILMATPDRDEVMDLVDVICLNRYYAWYVDHGDLAKGEAGLRKELLEWQS
KFPDKPILMTEYGADTLPGLHSMWDIPYTEEFQCDFYAMTHGVFDEIPNLVGEQVWNFADFETNLMIFRV
QGNHKGLFSRNRQPKQVVREFKKRWTAIPNYNYKKK
>gi|225870115|ref|YP_002746062.1| beta-D-glucuronidase [Streptococcus equi subsp. equi 4047]
MLYPILTKTRKIYDLGGLWQFKLGDHNPQELLASDELMVVPTSFNDVVVDKDKRNYIGDFWYERFVDVPD
LAADEELVLRFGSVTHNATVYVNGQALGQHKGGFTPFEVLVPETHYQDNQIKVSVCANNILDYTSLPVGN
YSEETQEDGSIKKIVKENFDFFNYAGIHRPVKLMVRPKCHISDITITSDLSEDMTSALVEVSVETSAAVD
EVKVTIFDEEHKLVAQAIDGKARLDKVRLWEVLDAYLYTAHVEIIVDGNVVDSYDEPFGIRSIAVEKGQF
LLNGKPVYFKGFGKHEDTFINGRGLNEAANLMDMNLLKELGANSFRTSHYPYSEEMMRLADRMGILVIDE
VPAVGLFQNFTASLDLSPKDNGTWSVMKTKEAHEQAIRELVKRDKNHPSVVMWVVANEPASHEEGAHEYF
EPLIALYKALDPQQRPVTLVNLLLATPDRDKVMDLVDVISLNRYYAWYVDHGDLIKGEVGLRQELLEWQK
KFPNKPILMTEYGADTLPGLHSMWDIPYTEEFQCRFYEMSHRVFDEIPNLVGEQVWNFADFETNLMIFRI
QGNHKGLFSRNRQPKHVVGLFKERWNTIPHYNYKKK
>gi|94990683|ref|YP_598783.1| Beta-glucuronidase [Streptococcus pyogenes MGAS10270]
MRKKEKKMLYPTLTKTRSLYDLSGLWQFKLGDHNPEDCLSTEDVMVVPTSFNDVVVDKDKRNYIGDFWYE
RLVDLPKLAKDDELILRFGSVTHNAIVYVNGRELASHKGGFTPFEVVVPEDLYQDHQIRISVRANNILDY
STLPVGNYSEERQEDGSMKKVVKENFDFFNYAGIHRPFKLVARPKTHISDITITSDLSDDLKTADLSIAV
ETSAAVDAIQVTILDEERQVVGQTNDGHVKLDCVHLWEVLDAYLYTARIEISVDGKIVDTYEEPFGVRSV
HVADGQFFVNHKPVYFKGFGKHEDTFINGRGLNEAANLMDMNLLKEIGANSFRTSHYPYSEEMMRLADRM
GILVIDEIPAVGLFQNFTTSLDLTPKDMGTWTVMETKKAHEQAIQELVKRDKNHPSVVMWVVANEPASHE
AGAHDYFEPLVALYKELDPQKRPVTLVNILMATPDRDEVMDLVDVICLNRYYAWYVDHGDLAKGEADLRK
ELLEWQSKFPDKPILMTEYGADTLPGLHSMWDIPYTEEFQCDFYAMTHGVFDEIPNLVGEQVWNFADFET
NLMIFRVQGNHKGLFSRNRQPKQVVREFKKRWTAIPNYNYKKK
>gi|76788367|ref|YP_329446.1| beta-D-glucuronidase [Streptococcus agalactiae A909]
MLYPLLTKTRNTYDLGGIWNFKLGEHNPNELLPSDEVMVIPTSFNDLMVSKEKRDYIGDFWYEKVIEVPK
VSEGEEMVLRFGSVTHQAKIYVDGILVGEHKGGFTPFEVLVPECKYNNEKIKVSICANNVLDYTTLPVGN
YSEIIQEDGSIKKKVRENFDFFNYAGVHRPLKLMIRPKNHISDITITSRLSDDLQSADLHFLVETNQKVD
EVRISVFDEDNKLVGETKDSRLFLSDVHLWEVLNAYLYTARVEIFVDNQLQDVYEENFGLREIEETNGQF
LLNRKPIYFKGFGKHEDTFINGRGLNEAANLMDLNLLKDIGANSFRTSHYPYSEEMMRLADRMGVLVIDE
VPAVGLFQNFNASLDLSPKDNGTWSLMQTKAAHEQAIQELVKRDKNHPSVVMWVVANEPASHEAGAHDYF
EPLVKLYKDLDPQKRPVTLVNILMATPDRDQVMDLVDVVCLNRYYGWYVDHGDLTNAEVGLRKELLEWQD
KFPDKPIIITEYGADTLPGLHSTWNIPYTEEFQCDFYEMSHRVFDGIPNLVGEQVWNFADFETNLMILRV
QGNHKGLFSRNRQPKQVVKEFKKRWMTIPHYHNKKNSVK
>gi|22536862|ref|NP_687713.1| beta-D-glucuronidase [Streptococcus agalactiae 2603V/R]
MLYPLLTKTRNTYDLGGIWNFKLGEHNPNELLPSDEVMVIPTSFNDLMVSKEKRDYIGDFWYEKVIEVPK
VSEDEEMVLRFGSVTHQAKIYVDGVLVGEHKGGFTPFEVLVPECKYNNEKIKVSICANNVLDYTTLPVGN
YSEIIQEDGSIKKKVRENFDFFNYAGVHRPLKLMIRPKNHIFDITITSRLSDDLQSADLHFLVETNQKVD
EVRISVFDEDNKLVGETKDSRLFLSDVHLWEVLNAYLYTARVEIFVDNQLQDVYEENFGLREIEVTNGQF
LLNRKPIYFKGFGKHEDTFINGRGLNEAANLMDLNLLKDMGANSFRTSHYPYSEEMMRLADRMGVLVIDE
VPAVGLFQNFNASLDLSPKDNGTWNLMQTKAAHEQAIQELVKRDKNHPSVVMWVVANEPASHEAGAHDYF
EPLVKLYKDLDPQKRPVTLVNILMATPDRDQVMDLVDVVCLNRYYGWYVDHGDLTNAEVGIRKELLEWQD
KFPDKPIIITEYGADTLPGLHSTWNIPYTEEFQCDFYEMSHRVFDGIPNLVGEQVWNFADFETNLMILRV
QGNHKGLFSRNRQPKQVVKEFKKRWMTIPHYHNKKNSVK
>gi|25010726|ref|NP_735121.1| beta-D-glucuronidase [Streptococcus agalactiae NEM316]
MLYPLLTKTRNTYDLGGIWNFKLGEHNPNELLPSDEVMVIPTSFNDLMVSKEKRDYIGDFWYEKVIEVPK
VSEDEEMVLRFGSVTHQAKIYVDGVLVGEHKGGFTPFEVLVPECKYNNEKIKVSICANNVLDYTTLPVGN
YSEIIQEDGSIKKKVRENFDFFNYAGVHRPLKLMIRPKNHIFDITITSRLSDDLQSADLHFLVETNQKVD
EVRISVFDEDNKLVGETKDSRLFLSDVHLWEVLNAYLYTARVEIFVDNQLQDVYEENFGLREIEVTNGQF
LLNRKPIYFKGFGKHEDTFINGRGLNEAANLMDLNLLKDIGANSFRTSHYPYSEEMMRLADRMGVLVIDE
VPAVGLFQNFNASLDLSPKDNGTWSLMQTKAAHEQAIQELVKRDKNHPSVVMWVVANEPASHEAGAHDYF
EPLVKLYKDLDPQKRPVTLVNILMATPDRDQVMDLVDVVCLNRYYGWYVDHGDLTNAEVGLRKELLEWQD
KFPDKPIIITEYGADTLPGLHSTWNIPYTEEFQCDFYEMSHRVFDGIPNLVGEQVWNFADFETNLMILRV
QGNHKGLFSRNRQPKQVVKEFKKRWMTIPHYHNKKNSVK
>gi|18309129|ref|NP_561063.1| beta-D-glucuronidase [Clostridium perfringens str. 13]
MLYPIITESRQLIDLSGIWKFKLNEGNGLTEELSKAPLEDTIEMAVPSSYNDLVESQEVRDHVGWVWYER
NFTIPKTLLNERIVLRFGSATHEAKVYLNGELLVEHKGGFTPFEAEINDLLVSGDNRLTVAVNNIIDETT
LPVGLVKEVEVDGKKVIKNSVNFDFFNYAGIHRPVKIYTTPKSYIEDITIVTDFKENNGYVNYEVQAVGK
CNIKVTIIDEENNIVAEGEGKEGKLTINNVHLWEPMNAYLYKLKVELLDDEEIIDTYFEEFGVRTVEVKD
GKFLINNKPFYFKGFGKHEDSYVNGRGINEAINIKDFNLMKWIGANSFRTSHYPYSEEIMRLADREGIVV
IDETPAVGLHLNFMATGFGGDAPKRDTWKEIGTKEAHERILRELVSRDKNHPCVVMWSVANEPDSDSEGA
KEYFEPLIKLTKELDPQKRPVTVVTYLMSTPDRCKVGDIVDVLCLNRYYGWYVAGGDLEEAKRMLEDELK
GWEERCPKTPIMFTEYGADTVAGLHDTVPVMFTEEYQVEYYKANHEVMDKCKNFVGEQVWNFADFATSQG
IIRVQGNKKGIFTRERKPKMIAHSLRERWTNIPEFGYKK
>gi|116332812|ref|YP_794339.1| beta-D-glucuronidase [Lactobacillus brevis ATCC 367]
MLYPMETASRVVLDLSGVWRFMIDKEQIPVDVTRPLPATLSMAVPASFNDQTASKEIREHVGYVWYERCF
EMPQLLRQERLVLRFGSATHEAWVYLNGHLITHHKGGFTPFEVEINDDLVTGENRLTVKLSNMLDYTTLP
VGHYKETQNETGQRVRQLDENFDFFNYAGLQRPVKIYSTPHSYIRDITLTPKVNLTNHSAVVNGEIETVG
DVEQVVVTILDEDNQVVGTTSGKTLAIELNSVHLWQPGKAYLYRAKVELYQAGQVIDTYIETFGIRQIAV
KAGKFLINGQPFYFKGFGKHEDAYIHGRGLSEPQNVLDLSLMKQMGANSFRTSHYPYSEEMMRLCDREGI
VVIDEVPAVGLMLSFTFDVSALEKDDFEDDTWEKLRTAEAHRQAITEMIDRDKNHASVVMWSISNEAANF
SKGAYEYFKPLFDLARKLDPQQRPCTSTSIMMTTLKTDRCLALADVIALNRYYGWYMGNGDLKAAETATR
EELLAYQAKFPDKPIMYTEYGADTIAGLHSNYDEPFSEEFQEDYYRMCSRVFDEVTNFVGEQLWNFADFQ
TKFGIQRVQGNKKGIFTRAREPKMVVRYLTQRWRNIPDFNYKK
>gi|50843768|ref|YP_056995.1| beta-D-glucuronidase [Propionibacterium acnes KPA171202]
MLRPQDTATRDTKCLSGMWDFAFDAEDRGQTEKWFTRPLPTCTEMAVPASYQDLSTDPAARDHVGPVWYQ
REVRIPRGWTDDRVVVHFESATHAATVWVNDVEVVRHVGGYLPFEADITDHVCAGKKCRLTVRVDNRLSF
QTIPPGIIVDSPEGPKQKYWHDFFNYAGIHRDVWLCRRPQAHIEDVTITTDIDGNDGIVTWSVLLHDAEP
LTTRVTIFDTEGNVVAGGTSANAHARIPSVHLWQPGHGYLYEAEISLVDGDQVIDTYQQVFGVRTIRVDG
ARLLVNGEPVHLTGFGMHEDHQTIGKAHNDALMLRDAACLEWIGANSLRTSHYPYSERILDYADRHGLLV
IDETPAVGINMGLGGGIFGAQGYPTFSAETINDKTQKVHAQVIRDLIARDKNHPSVIIWSIANEPESETE
AAENYFLPLFDVARAADPTRPVSFVNVMLAPFGKCRVSQYSDVLLLNRYYGWYVDTGDLAAAERHWREEM
AGWASENKPIIITEYGADTMPGLHQIPAQPWSEEYQVEVLKMNERVFDSFDAIVGEHIWNFADFATTSGT
MRVGGNRKGIFTRDRQPKSAAFHLRKRWRGVAQ
>gi|295131862|ref|YP_003582525.1| glycosyl hydrolase family 2, TIM barrel domain protein [Propionibacterium acnes SK137]
MLRPQDTATRDTKCLSGMWDFAFDAEDRGQTEKWFTRPLPTCTEMAVPASYQDLSTDPAARDHVGPVWYQ
REVRIPRGWTDDRVVVHFESATHAATVWVNDVEVVRHVGGYLPFEADITDHVCAGKKCRLTVRVDNRLSF
QTIPPGIIVDSPEGPKQKYWHDFFNYAGIHRDVWLCRRPQAHIEDVTITTDIDGNDGIVTWSVLLHDAEP
LTTRVTIFDTEGNVVAGGTSANAHARIPSVHLWQPGHGYLYEAEISLVDGDQVIDTYQQVFGVRTIRVDG
ARLLVNGEPVHLTGFGMHEDHQTIGKAHNDALMLRDAACLEWIGANSLRTSHYPYSERILDYADRHGLLV
IDETPAVGINMGLGGGIFGAQGYPTFSAETINDKTQKVHAQVIRDLIARDKNHPSVIIWSIANEPESETE
AAENYFLPLFDVARAADPTRPVSFVNVMLAPFGKCRVSQYSDVLLLNRYYGWYVDTGDLAAAERHWREEM
AGWASENKPIIITEYGADTMPGLHQIPAQPWSEEYQVEVLKMNERVFDSFDAIVGEHIWNFADFATTSGT
MRVGGNRKGIFTRDRQPKSAAFHLRKRWRGVAQ
>gi|158315001|ref|YP_001507509.1| beta-D-glucuronidase [Frankia sp. EAN1pec]
MLRPQDGSTRERRSLGGLWAFRLDPAGTGRNAGWWRARLPGAREMPVPASYNDIVPDLAVRDHVGDAWYQ
TVVRIPAGWSARRVVLRFDAATHRAVVWVNDTLVAEHEGGYTPFEADITGVVAPGDEARVTVVVNNELTL
TSIPPGIVEDTAQGRRQKYFHDFFNYAGLHRSVWLYTTPHTRISDIAVETALDGAAGTVRYAVEIEGAQG
VAAIRVVLRDAQGREVAAADGAVGMLNVPAVHPWAPGDGYLYELDARLVGAGGEVADSYVLPVGVRTVEV
RGTQFLINGEPFYFRGFGKHEDAPVRGKAHDDALMVHDFELMEWIGANSFRTSHYPYAEEVLEYADRSGI
VVIDETAAVGLNLKASLAFGSRPTVSTFGEDGISSVTQRAHLQAVRELIIRDRNHPSVVLWSLANEPDSS
TAAAREYFAPLFAEARKLDPTCPVGFVNSFDQCQVTELADVVMINRYYGWYINNGELKAAEVALEAELNR
WAAHGKPVIVTEYGADTMAGLHAVVDTPWSEEYQVRFLEMHHRVFDRVDAVIGEHIWNFADFATSPHIIR
VDGNKKGVFTRDRHPKSAAFSVRRRWRPQA
>gi|158315059|ref|YP_001507567.1| beta-D-glucuronidase [Frankia sp. EAN1pec]
MLRPRDTATRERRNLSGLWAFRLDPAGVGREAGWWQGRLPEAREMPVPASYNDVLVDAGVRDHIGDAWYQ
TTVRVPRGWAGQRVVLRFDSATHRAVVWVDDVEVASHEGGYTPFEADITAYARPGREIRVTAVVNNELTW
QSVPPGVVEDTPSGRRQNYFHDFFNYAGLHRPVWLYCTSPDHIDDITVVTGLDGAVGTVDYRVEVAGAGE
AAGDAVRQIRAVLEDAEGAEVARSTGASGVLTVEGVRPWQPGAGYLYTLRVELADGGELVDDYTLAVGIR
TVEIDGTNFLINGEPFYFTGFGKHEDLPIRGKGHDDVFLVHDFALMEWIGANSFRTSHYPYAEEVLDHAD
RHGIVVIDETAAVGQNTGVGGGIVGSRPYPTFSPETINDASRDVHAQAIRELVARDKNHPCVVLWSVANE
PESTTEASRDYFEPLFALTRELDPTRPVGFVNMLLARPGMDLVMQFSDVIMLNRYYGWYLNTGDLAGAET
AWQAELEGWAAEGKPIIITEYGADTITGLHQVTPQPWSEEYQAEYLEMNHRVFDRIDAVIGEHVWNFADF
ATKSAIFRVDGNKKGVFTRDRHPKSAAHTLRRRWRGKN
>gi|237809631|ref|YP_002894071.1| beta-D-glucuronidase [Tolumonas auensis DSM 9187]
MLKPVENQFRERKSLNGLWQFAVDRAAEGRQQQWWLQPLPAAREIPVPASYNDIFPEAEIRDHVGDVWYQ
TETFIPAGWKDQRIVLRFDAATHRGTVWVNDVLVMDHQGGYTPFEADISAYVQAGKSCRLTVCVNNVLSW
DTIPPGQVLTQPDGRLKQQYFHDFFNYAGLHRSVWLYATAKAHIQDVTVVTEYDGRDGVVDYSVVTTGTG
SVSVRLTDAAGKEVASASGDSGRLNVGNATPWQPGKAYLYTLTVQFTGEQGTGDAYSLAVGIRSVKVEGK
RFLINGEPFYFTGFGKHEDSDLRGKAHDDVMMVHDFELMNWIGANSFRTSHYPYAEEVLDYADRHGIVVI
NETAAVGLNMVIGKTLNPQVVEPKELYSEEGISNATQQAHLAAISELIARDKNHPCVVAWSITNEPDSSP
DNAYAYFKPLVDETRRLDPSRPVTYASVMFVNAEKDKIAALFDVICLNRYFGWYTDAGDLKAAERMLEAD
LRAWEEKYGVPLIITEYGADTMNGLRSVVPSMWTEEFQIEFLNMYHRVFDRVEAVVGEQVWNFADFATSQ
GIIRVGGNKKGIFTRDRRPKSSAYALRKRWTAMSATHKKDLFGG
>gi|113461473|ref|YP_719542.1| beta-D-glucuronidase [Haemophilus somnus 129PT]
MLYPTLTKTRSLYDLSGLWQFKLGEHNPEKDLSPEEVMVVPTSFNDVVVDKDKRNYIGDFWYERWVDIPK
LAENDELVLRFGSVTHNAKIYVNGRELASHKGGFTPFEVIIPEDLYQENQIKISVCANNILDYTTLPVGN
YIEETQEDGSIKKVVKENFDFFNYAGIHRPVKLMVRPKIHISDVTIVSELSDDLKTAKLSIAVETSKAVD
TIQVTILDEDRQVVAQSSNGHITLEQVRLWEVLDAYLYTAHIELLVDGKVVDTYDEPFGVRSVHVADGQF
FVNQKPVYFKGFGKHEDTFINGRGLNEAANLMDMNLLKEIGANSFRTSHYPYSEEMMRLADRMGVLVIDE
IPAVGLFQNFTASLDLNPKDNGTWSAMKTREAHEQAIQELVKRDKNHPSVVMWVVANEPASHEAGAHDYF
KPLVALYKELDPQKRPVTLVNILLATPERDEVMDLVDVISLNRYYAWYVDHGDLAKGEAGLRQELLKWQS
KFPDKPILMTEYGADTLPGLHSMWDIPYTEEFQCDFYAMSHSVFDSIPNLVGEQVWNFADFETNLMIYRI
QGNHKGLFSRNRQPKQVVKEFKKRWTAIPNYNYKKK
>gi|170718415|ref|YP_001783636.1| beta-D-glucuronidase [Haemophilus somnus 2336]
MLYPTLTKTRSLYDLSGLWQFKLGEHNPEKDLSPEEVMVVPTSFNDVVVDKDKRNYIGDFWYERWVDIPK
LAENDELVLRFGSVTHNAKIYVNGRELASHKGGFTPFEVIIPEELYQENQIKISVCANNILDYTTLPVGN
YIEETQEDGSIKKVVKENFDFFNYAGIHRPVKLMVRPKIHISDVTIVSELSDDLKTAKLSIAVETSKAVD
TIQVTILDEDRQVVAQSSNGHITLEQVRLWEVLDAYLYTAHIELLVDGKVVDTYDEPFGVRSVHVADGQF
FVNQKPVYFKGFGKHEDTFINGRGLNEAANLMDMNLLKEIGANSFRTSHYPYSEEMMRLADRMGVLVIDE
IPAVGLFQNFTASLDLNPKDNGTWSAMKTREAHEQAIQELVKRDKNHPSVVMWVVANEPASHEAGAHDYF
KPLVALYKELDPQKRPVTLVNILLATPERDEVMDLVDVISLNRYYAWYVDHGDLAKGEAGLRQELLKWQS
KFPDKPILMTEYGADTLPGLHSMWDIPYTEEFQCDFYAMSHSVFDSIPNLVGEQVWNFADFETNLMIYRI
QGNHKGLFSRNRQPKQVVKEFKKRWTAIPNYNYKKK
