# Supplementary material for: Predicting drug-metagenome interactions: Variation in the microbial β-glucuronidase level in the human gut metagenomes
Source: PLoS One. 2021 Jan 7;16(1):e0244876. doi: 10.1371/journal.pone.0244876 (PMC7790408; doi:10.1371/journal.pone.0244876)
Supplement: S7 Data — In addition, example codes used in this study are available at GitHub [22]. (XLSX) [file pone.0244876.s007.xlsx]

## Sheet: Sheet1
Supplementary Data S7. Spearman correlations between β-glucuronidase level and the relative abundance of bacterial genera.
Genus	Spearman correlation coefficient	P-value	Adjusted p-value using Benjamini–Hochberg procedure
Bacteroides	0.82402	0	0
Parabacteroides	0.104558	9.46635e-06	5.57639e-05
Bradyrhizobium	0.0823972	0.00048909	0.00222714
Acidovorax	0.0537648	0.0230354	0.0720056
Agrobacterium	0.0511315	0.0306662	0.0922142
Methylobacterium	0.0510427	0.0309573	0.0929762
Desulfococcus	0.0510306	0.0309972	0.0930695
Polaromonas	0.0498666	0.0350447	0.103594
Peptoniphilus	0.0485743	0.0400577	0.116608
Pseudoalteromonas	0.0360077	0.128115	0.308973
Nitrobacter	0.0303657	0.199476	0.437047
Caulobacter	0.0264036	0.264607	0.53903
Marinomonas	0.0233383	0.324122	0.622751
Klebsiella	0.0194546	0.411131	0.731833
Marinobacter	0.0181441	0.44336	0.76492
Ralstonia	0.0150636	0.524533	0.84778
Brucella	0.0129352	0.584756	0.89632
Sinorhizobium	0.0110546	0.640502	0.933653
Beggiatoa	0.0106876	0.651634	0.94038
Methylotenera	0.0106876	0.651634	0.94038
Rhodospirillum	0.0103285	0.662602	0.945634
Gluconacetobacter	0.00912806	0.699787	0.965534
Leuconostoc	0.00812507	0.731421	0.982837
Providencia	0.00691492	0.7702	0.986514
Wigglesworthia	0.00613188	0.795609	0.986514
Actinobacillus	0.00493683	0.8348	0.986514
Halanaerobium	0.00399066	0.866127	0.986514
Haemophilus	0.00240434	0.9191	0.986514
Arthrospira	0.00206413	0.930516	0.986514
Variovorax	0.00160544	0.94593	0.986514
Psychrobacter	0.000304839	0.989726	0.9926
Pyrococcus	-4.58696e-05	0.998454	0.998565
Chitinophaga	-0.0023684	0.920305	0.986514
Alkalilimnicola	-0.00697219	0.768351	0.986514
Mesorhizobium	-0.00784371	0.74038	0.984779
Proteus	-0.00839393	0.722894	0.979146
Sphingomonas	-0.00912229	0.699968	0.965583
Serratia	-0.0100455	0.6713	0.950371
Labrenzia	-0.0123914	0.600644	0.906266
Alicyclobacillus	-0.012968	0.583805	0.895725
Rhodococcus	-0.0132807	0.574767	0.888654
Eggerthella	-0.0168603	0.476289	0.800202
Pasteurella	-0.0172869	0.4652	0.788806
Mobiluncus	-0.0178508	0.450767	0.772504
Salmonella	-0.0194029	0.412376	0.733309
Propionibacterium	-0.019644	0.406591	0.726982
Desulfitobacterium	-0.0206343	0.383343	0.698419
Tropheryma	-0.0208707	0.377915	0.69289
Anaplasma	-0.021467	0.364437	0.675828
Thermococcus	-0.0231221	0.328626	0.629048
Chlamydia	-0.023371	0.323445	0.621717
Anaerostipes	-0.0249474	0.291872	0.578217
Citrobacter	-0.0253597	0.283966	0.566953
Chlamydophila	-0.026539	0.262162	0.535204
Neorickettsia	-0.0316142	0.181607	0.405942
Aggregatibacter	-0.0327067	0.166968	0.381539
Acidithiobacillus	-0.0340011	0.150793	0.35217
Stenotrophomonas	-0.0349439	0.139783	0.331547
Caldanaerobacter	-0.0358355	0.12995	0.31256
Nitrosomonas	-0.0358414	0.129887	0.312532
Leptospirillum	-0.0369709	0.118215	0.289097
Pyrobaculum	-0.0385305	0.103469	0.259705
Erythrobacter	-0.0399547	0.0913161	0.234494
Idiomarina	-0.0413334	0.0806705	0.211081
Pantoea	-0.0413815	0.0803181	0.210251
Solobacterium	-0.041728	0.0778162	0.204627
Arcobacter	-0.0451049	0.0566048	0.156504
Granulicatella	-0.0458112	0.0528391	0.147731
Roseburia	-0.0462312	0.0507005	0.14264
Neisseria	-0.0466684	0.0485519	0.137413
Shewanella	-0.0484982	0.0403712	0.117463
Pelobacter	-0.050599	0.0324484	0.096731
Polynucleobacter	-0.0509101	0.0313967	0.0940959
Methanosarcina	-0.0516174	0.0291134	0.0880612
Alcanivorax	-0.0522019	0.027336	0.0833873
Rhodobacter	-0.0539818	0.0224873	0.0705255
Xanthomonas	-0.0541483	0.0220745	0.0694129
Psychromonas	-0.0545588	0.0210848	0.0667215
Bdellovibrio	-0.0552843	0.0194298	0.0622857
Bordetella	-0.0556412	0.0186582	0.0600617
Meiothermus	-0.0600001	0.0111841	0.0382862
Enterobacter	-0.0607862	0.0101643	0.0351772
Flavobacterium	-0.0615993	0.0091973	0.0321217
Burkholderia	-0.062256	0.00847697	0.0299084
Vibrio	-0.0637722	0.00700308	0.0252795
Rubrobacter	-0.0639877	0.00681342	0.0246395
Rhodopseudomonas	-0.0666022	0.00485306	0.0181045
Arthrobacter	-0.0688023	0.0036156	0.0138952
Methanocaldococcus	-0.0714931	0.00249476	0.0098991
Exiguobacterium	-0.0723954	0.00219685	0.00882426
Micromonospora	-0.073394	0.0019054	0.00775066
Polaribacter	-0.0757166	0.00135946	0.0056951
Pediococcus	-0.0792459	0.000799743	0.00349122
Gardnerella	-0.0805638	0.00065243	0.00290516
Cyanothece	-0.0837894	0.000391453	0.00181945
Dethiobacter	-0.0876771	0.000206506	0.00100565
Rothia	-0.0878152	0.000201769	0.000984982
Legionella	-0.0912086	0.000112922	0.000569845
Spiroplasma	-0.0922072	9.48285e-05	0.000483844
Nitrosococcus	-0.0944474	6.3687e-05	0.000333188
Dehalococcoides	-0.0960847	4.73462e-05	0.000252031
Planctomyces	-0.101943	1.57687e-05	9.01106e-05
Chloroflexus	-0.104067	1.04267e-05	6.10407e-05
Pelodictyon	-0.107551	5.20004e-06	3.15641e-05
Methanococcus	-0.107564	5.18659e-06	3.14987e-05
Leptospira	-0.109335	3.61168e-06	2.23844e-05
Ureaplasma	-0.111734	2.19221e-06	1.39678e-05
Gemella	-0.118376	5.21455e-07	3.54112e-06
Wolbachia	-0.120182	3.48082e-07	2.40285e-06
Capnocytophaga	-0.120297	3.39152e-07	2.34211e-06
Thermoplasma	-0.123405	1.66732e-07	1.19175e-06
Veillonella	-0.127862	5.84147e-08	4.37928e-07
Magnetospirillum	-0.128264	5.30511e-08	3.9972e-07
Buchnera	-0.130173	3.34255e-08	2.57688e-07
Helicobacter	-0.130896	2.80183e-08	2.17684e-07
Anaeromyxobacter	-0.138749	3.86838e-09	3.28246e-08
Treponema	-0.140806	2.25975e-09	1.96104e-08
Acinetobacter	-0.142303	1.52095e-09	1.33866e-08
Brachyspira	-0.142681	1.37526e-09	1.21579e-08
Lactococcus	-0.143049	1.24673e-09	1.11106e-08
Finegoldia	-0.144191	9.17563e-10	8.26221e-09
Listeria	-0.145925	5.73461e-10	5.23728e-09
Blattabacterium	-0.14652	4.87391e-10	4.46485e-09
Thermosipho	-0.149915	1.90341e-10	1.79872e-09
Pseudomonas	-0.151193	1.32863e-10	1.27434e-09
Chlorobaculum	-0.152408	9.41354e-11	9.15106e-10
Leptotrichia	-0.15242	9.38216e-11	9.13045e-10
Thermotoga	-0.156483	2.90337e-11	2.97545e-10
Pedobacter	-0.15758	2.10432e-11	2.18273e-10
Ehrlichia	-0.159729	1.11244e-11	1.18119e-10
Desulfotomaculum	-0.161182	7.19602e-12	7.76003e-11
Francisella	-0.161793	5.98321e-12	6.51873e-11
Roseiflexus	-0.167849	9.25038e-13	1.07432e-11
Rickettsia	-0.172321	2.22933e-13	2.71373e-12
Alistipes	-0.175119	8.9706e-14	1.12556e-12
Bartonella	-0.177412	4.21885e-14	5.4496e-13
Dictyoglomus	-0.179677	1.9762e-14	2.61478e-13
Chlorobium	-0.183386	5.55112e-15	7.67876e-14
Atopobium	-0.183735	4.88498e-15	6.78344e-14
Enterococcus	-0.189303	6.66134e-16	9.70814e-15
Bifidobacterium	-0.192506	2.22045e-16	3.33067e-15
Thermus	-0.1933	2.22045e-16	3.33067e-15
Actinomyces	-0.199625	0	0
Peptostreptococcus	-0.200792	0	0
Brevundimonas	-0.20137	0	0
Mycobacterium	-0.201488	0	0
Fusobacterium	-0.20653	0	0
Geobacillus	-0.214776	0	0
Prochlorococcus	-0.231254	0	0
Turicibacter	-0.232031	0	0
Streptomyces	-0.232843	0	0
Oxalobacter	-0.237335	0	0
Campylobacter	-0.245579	0	0
Methanobrevibacter	-0.248997	0	0
Porphyromonas	-0.250246	0	0
Blautia	-0.252169	0	0
Anaerococcus	-0.253273	0	0
Thermoanaerobacter	-0.253522	0	0
Megasphaera	-0.255599	0	0
Eubacterium	-0.259755	0	0
Slackia	-0.267742	0	0
Geobacter	-0.276224	0	0
Acidaminococcus	-0.287586	0	0
Borrelia	-0.28874	0	0
Deinococcus	-0.302907	0	0
Desulfovibrio	-0.321768	0	0
Staphylococcus	-0.321853	0	0
Dorea	-0.325847	0	0
Sulfurihydrogenibium	-0.327447	0	0
Alkaliphilus	-0.345076	0	0
Caldicellulosiruptor	-0.369891	0	0
Paenibacillus	-0.377531	0	0
Synechococcus	-0.386229	0	0
Candidatus	-0.388429	0	0
Corynebacterium	-0.393076	0	0
Faecalibacterium	-0.402663	0	0
Streptococcus	-0.423604	0	0
Mycoplasma	-0.423795	0	0
Bacillus	-0.427235	0	0
Ruminococcus	-0.427295	0	0
Oribacterium	-0.428449	0	0
Collinsella	-0.436532	0	0
Lactobacillus	-0.445991	0	0
Prevotella	-0.466545	0	0
Selenomonas	-0.475657	0	0
Butyrivibrio	-0.496744	0	0
Coprococcus	-0.512645	0	0
Clostridium	-0.515189	0	0
Other	-0.700675	0	0
